# Supplementary material for: Characterizing RNA 3D structural features from DMS reactivity
Source: Nucleic Acids Res. 2026 Jul 17;54(14):gkag672. doi: 10.1093/nar/gkag672 (PMC13376268; doi:10.1093/nar/gkag672)
Supplement: gkag672_Supplemental_Files [file gkag672_supplemental_files.zip]

Archive with 5 entries (5 files):
- 2025_char_3d_struct_features_supplemental_second_revision_clean.docx
- Supplemental_Table_S1.xlsx
- Supplemental_Table_S2.xlsx
- Supplemental_Table_S4.xlsx
- Supplemental_Table_S7.csv
