# Supplementary material for: Characterizing RNA 3D structural features from DMS reactivity
Source: Nucleic Acids Res. 2026 Jul 17;54(14):gkag672. doi: 10.1093/nar/gkag672 (PMC13376268; doi:10.1093/nar/gkag672)
Supplement: gkag672_Supplemental_Files [file gkag672_supplemental_files.zip › Supplemental_Table_S1.xlsx]

## Sheet: Supp_tb1_w_chain_id_n_res_num
sequence	structure	description	parent_pdb	chain_id:res_num	Used
AAA&UU	(.(&))	cWW-L-cWW (1-0 loop)	1HYS	F885;F886;E868;E869;E870	NO
AAAAGUC&GUCGCU	(.....(&)....)	5-4 loop	2OE5	A1405;A1406;A1407;A1408;A1409;A1410;B1490;B1491;B1492;B1493;B1494;B1495;B1496	NO
AAAAGUC&GUCGCU	(.....(&)....)	5-4 loop	2O3Y	B28;B29;B30;B31;B32;B33;A15;A16;A17;A18;A19;A20;A21	NO
AAAAGUC&GUCGCU	(.....(&)....)	5-4 loop	2O3Y	A5;A6;A7;A8;A9;A10;B38;B39;B40;B41;B42;B43;B44	NO
AAAAGUC&GUCGCU	(.....(&)....)	5-4 loop	2OE8	A1405;A1406;A1407;A1408;A1409;A1410;B1490;B1491;B1492;B1493;B1494;B1495;B1496	NO
AAAAGUC&GUCGCU	(.....(&)....)	5-4 loop	2O3V	A5;A6;A7;A8;A9;A10;B38;B39;B40;B41;B42;B43;B44	NO
AAAC&GCU	(..(&).)	2-1 loop	6NY2	B90;B91;B92;B93;B60;B61;B62	YES
AAAC&GU	(..(&))	Minor groove platform. C(c)-di-GMP riboswitch	3MXH	R76;R77;R61;R62;R63;R64	NO
AAAC&GU	(..(&))	Major groove minor groove platform; mini C-loop. 47-MER	1S03	A37;A38;A12;A13;A14;A15	NO
AAACG&CUAU	(...(&)..)	3-2 loop	1NJP	01567;01568;01569;01570;01571;01451;01452;01453;01454	YES
AAACG&CUAU	(...(&)..)	3-2 loop	4IOA	X1567;X1568;X1569;X1570;X1571;X1451;X1452;X1453;X1454	YES
AAAG&CGAU	(..(&)..)	2-2 loop	5O5J	A1399;A1400;A1401;A1402;A1465;A1466;A1467;A1468	YES
AAAGG&UACU	(...(&)..)	3-2 loop	5O5J	A74;A75;A76;A77;A78;A91;A92;A93;A94	YES
AAC&GAU	(.(&).)	1-1 loop	7LMA	B33;B34;B35;B21;B22;B23	YES
AAC&GCU	(.(&).)	1-1 loop	5XXU	22970;22971;22972;22623;22624;22625	YES
AAC&GCU	(.(&).)	1-1 loop	7JQC	A1030;A1031;A1032;A673;A674;A675	YES
AACAUACUC&GU	(.......(&))	7-0 loop	6N2V	A64;A65;A45;A46;A47;A48;A49;A50;A51;A52;A53	NO
AAG&CAU	(.(&).)	1-1 loop	3HOY	P3;P4;P5;T24;T25;T26	YES
AAG&CU	(.(&))	1-0 loop	5VSU	I75;I76;I77;I69;I70	YES
AAG&CU	(.(&))	1-0 loop	4ANG	R5;R6;R7;R15;R16	YES
AAGAAAUAUA&UCU	(........(&).)	7-1 loop	6AGB	A186;A187;A188;A164;A165;A166;A167;A168;A169;A170;A171;A172;A173	NO
AAGCAG&UCAGGU	(....(&)....)	4-4 loop	1LNT	B16;B17;B18;B19;B20;B21;A4;A5;A6;A7;A8;A9	YES
AAGGAA&UGU	(....(&).)	4-1 loop	6E8U	B6;B7;B8;B9;B10;B11;B30;B31;B32	YES
AAGUC&GUCU	(...(&)..)	3-2 loop	4P43	A5;A6;A7;A8;B40;B41;B42;B43;B44	NO
AAGUC&GUCU	(...(&)..)	3-2 loop	4P43	B28;B29;B30;B31;A17;A18;A19;A20;A21	NO
AAGUC&GUCU	(...(&)..)	3-2 loop	4P3U	A5;A6;A7;A8;B40;B41;B42;B43;B44	NO
AAGUC&GUCU	(...(&)..)	3-2 loop	4P3U	B28;B29;B30;B31;A17;A18;A19;A20;A21	NO
AAU&ACU	(.(&).)	1-1 loop	5D0B	F37;F38;F39;F31;F32;F33	YES
AAU&ACU	(.(&).)	1-1 loop	5CCB	N37;N38;N39;N31;N32;N33	YES
AAU&AGU	(.(&).)	1-1 loop	2H1M	B26;B27;B28;A5;A6;A7	YES
AAU&AGU	(.(&).)	1-1 loop	2H1M	A10;A11;A12;B21;B22;B23	YES
AAU&AGU	(.(&).)	1-1 loop	7LMA	B79;B80;B81;B94;B95;B96	YES
AAU&AGU	(.(&).)	1-1 loop	2H1M	B26;B27;B28;A5;A6;A7	YES
AAU&AGU	(.(&).)	1-1 loop	2H1M	A10;A11;A12;B21;B22;B23	YES
AAU&AGU	(.(&).)	1-1 loop	5XYI	22884;22885;22886;22861;22862;22863	YES
AAU&GAU	(.(&).)	1-1 loop	6SWD	2889;2890;2891;222;223;224	YES
AAUA&UUCU	(..(&)..)	2-2 loop	6ZVI	h1345;h1346;h1347;h1348;h1377;h1378;h1379;h1380	YES
AAUCU&ACU	(...(&).)	3-1 loop	7EL1	B42;B43;B44;B45;B46;B29;B30;B31	YES
AAUU&AAAU	(..(&)..)	2-2 loop	6NEQ	A696;A697;A698;A699;A586;A587;A588;A589	NO
ACA&UAU	(.(&).)	1-1 loop	1NJP	0883;0884;0885;0917;0918;0919	YES
ACA&UUU	(.(&).)	1-1 loop	5XYI	226;227;228;2518;2519;2520	YES
ACAUG&CU	(...(&))	Multiple bulged bases (3-0 loop)	1NJP	02690;02691;02692;02693;02694;02674;02675	YES
ACC&GAU	(.(&).)	1-1 loop	1TFW	F5;F6;F7;I66;I67;I68	YES
ACCC&GACU	(..(&)..)	2-2 loop	3WBM	Y10;Y11;Y12;Y13;X14;X15;X16;X17	YES
ACCC&GACU	(..(&)..)	2-2 loop	3WBM	X10;X11;X12;X13;Y14;Y15;Y16;Y17	YES
ACCGAA&UGUU	(....(&)..)	4-2 loop	5XXU	22257;22258;22259;22260;22261;22262;22200;22201;22202;22203	YES
ACG&CAU	(.(&).)	1-1 loop	4M4O	B52;B53;B54;B6;B7;B8	YES
ACG&CCU	(.(&).)	1-1 loop	7JQC	A1793;A1794;A1795;A1739;A1740;A1741	YES
ACG&CCU	(.(&).)	1-1 loop	4YHW	C11;C12;C13;E68;E69;E70	YES
ACG&CU	(.(&))	1-0 loop	6N7R	R73;R74;R75;R127;R128	YES
ACGAAU&ACUAU	(....(&)...)	4-3 loop	6YSI	1834;1835;1836;1837;1838;1839;1921;1922;1923;1924;1925	YES
ACGCG&CCAU	(...(&)..)	3-2 loop	1NJP	0936;0937;0938;0939;0940;0863;0864;0865;0866	NO
ACGCG&CCAU	(...(&)..)	3-2 loop	4IOA	X936;X937;X938;X939;X940;X863;X864;X865;X866	NO
ACGG&UU	(..(&))	2-0 loop	5XYM	A2938;A2939;A2940;A2941;A2922;A2923	YES
ACU&AAU	(.(&).)	1-1 loop	5D0B	F31;F32;F33;F37;F38;F39	NO
ACU&AAU	(.(&).)	1-1 loop	5CCB	N31;N32;N33;N37;N38;N39	NO
ACU&AAU	(.(&).)	1-1 loop	1Z7F	B5;B6;B7;C26;C27;C28	NO
ACU&AAU	(.(&).)	1-1 loop	1Z7F	C21;C22;C23;B10;B11;B12	NO
ACU&ACU	(.(&).)	1-1 loop	5AY2	B3;B4;B5;A8;A9;A10	YES
ACU&ACU	(.(&).)	1-1 loop	5AY2	B8;B9;B10;A3;A4;A5	YES
ACU&ACU	(.(&).)	1-1 loop	1YZ9	D15;D16;D17;C4;C5;C6	YES
ACU&AU	(.(&))	1-0 loop	6ZDP	B1346;B1347;B1348;B1290;B1291	YES
ACU&AUU	(.(&).)	1-1 loop	6QKL	N1373;N1374;N1375;N1357;N1358;N1359	YES
ACUAG&CAU	(...(&).)	3-1 loop	7KGA	A37;A38;A39;A40;A41;A14;A15;A16	YES
ACUG&UU	(..(&))	2-0 loop	6YS3	b2715;b2716;b2717;b2718;b2699;b2700	YES
AGAAA&UAAU	(...(&)..)	3-2 loop	6QKL	N3475;N3476;N3477;N3478;N3479;N3340;N3341;N3342;N3343	YES
AGAAG&CGGAU	(...(&)...)	3-3 loop	7JQC	A1788;A1789;A1790;A1791;A1792;A1742;A1743;A1744;A1745;A1746	YES
AGC&GAU	(.(&).)	1-1 loop	5XYM	A1023;A1024;A1025;A989;A990;A991	YES
AGG&CU	(.(&))	1-0 loop	6AGB	A271;A272;A299;A300;A301	NO
AGG&CU	(.(&))	1-0 loop	6AH3	A271;A272;A299;A300;A301	NO
AGG&CU	(.(&))	1-0 loop	5U30	B3;B4;B7;B8;B9	NO
AGGACC&GAGAAU	(....(&)....)	4-4 loop	5XYM	A2076;A2077;A2078;A2079;A2080;A2081;A2108;A2109;A2110;A2111;A2112;A2113	YES
AGU&AAU	(.(&).)	1-1 loop	2H1M	A5;A6;A7;B26;B27;B28	NO
AGU&AAU	(.(&).)	1-1 loop	2H1M	B21;B22;B23;A10;A11;A12	NO
AGU&AAU	(.(&).)	1-1 loop	5XYI	22861;22862;22863;22884;22885;22886	NO
AGUUC&GUCU	(...(&)..)	3-2 loop	7LYF	A39;A40;A41;A42;A90;A91;A92;A93;A94	NO
AUAC&GU	(..(&))	2-0 loop	1HNW	A597;A598;A640;A641;A642;A643	NO
AUAC&GU	(..(&))	2-0 loop	1XNR	A597;A598;A640;A641;A642;A643	NO
AUAC&GU	(..(&))	2-0 loop	6SWD	22563;22564;22607;22608;22609;22610	NO
AUAC&GU	(..(&))	2-0 loop	1N32	A597;A598;A640;A641;A642;A643	NO
AUAC&GU	(..(&))	2-0 loop	4B3R	A597;A598;A640;A641;A642;A643	NO
AUAC&GU	(..(&))	2-0 loop	5O5J	A577;A578;A620;A621;A622;A623	NO
AUAC&GUU	(..(&).)	2-1 loop	4PKD	V106;V107;V108;V86;V87;V88;V89	NO
AUCAGUA&UAAGUU	(.....(&)....)	5-4 loop	1MFQ	A117;A118;A119;A120;A121;A122;A228;A229;A230;A231;A232;A233;A234	NO
AUCCC&GAACU	(...(&)...)	3-3 loop	6YSI	5533;5534;5535;5536;5537;5543;5544;5545;5546;5547	YES
AUCU&AUUU	(..(&)..)	2-2 loop	6FF4	2238;2239;2240;2241;Z386;Z387;Z388;Z389	YES
AUCUG&CU	(...(&))	3-0 loop	397D	A22;A23;A24;A25;A26;B39;B40	YES
AUCUG&CU	(...(&))	3-0 loop	6XH2	D22;D23;D24;D25;D26;D39;D40	YES
AUG&CCU	(.(&).)	1-1 loop	3J7A	A1962;A1963;A1964;A2026;A2027;A2028	YES
AUG&CCU	(.(&).)	1-1 loop	3J7A	A1117;A1118;A1119;A1169;A1170;A1171	YES
AUG&CCU	(.(&).)	1-1 loop	6OKK	A1962;A1963;A1964;A2026;A2027;A2028	YES
AUG&CCU	(.(&).)	1-1 loop	6OKK	A1117;A1118;A1119;A1169;A1170;A1171	YES
AUG&CU	(.(&))	1-0 loop	1S03	A41;A42;A6;A7;A8	NO
AUGAGUAA&UGAAAUU	(......(&).....)	8x7 Sarcin-Ricin; G-bulge	1NJP	01994;01995;01996;01997;01998;01999;02000;01275;01276;01277;01278;01279;01280;01281;01282	NO
AUGUGCU&ACCCU	(.....(&)...)	5-3 loop	6QKL	N3118;N3119;N3120;N3121;N3122;N3102;N3103;N3104;N3105;N3106;N3107;N3108	NO
AUU&ACU	(.(&).)	1-1 loop	6QKL	N1357;N1358;N1359;N1373;N1374;N1375	NO
AUU&AU	(.(&))	1-0 loop	6WQN	11969;11970;11971;11897;11898	NO
AUUU&AUAU	(..(&)..)	2-2 loop	4Y1M	A3;A4;A5;A6;A103;A104;A105;A106	NO
AUUU&AUCU	(..(&)..)	2-2 loop	6FF4	Z386;Z387;Z388;Z389;2238;2239;2240;2241	NO
AUUUU&AUUU	(...(&)..)	3-2 loop	6N7R	R440;R441;R442;R443;R374;R375;R376;R377;R378	NO
CAA&UAG	(.(&).)	1-1 loop	6N7R	R486;R487;R488;R336;R337;R338	YES
CAA&UG	(.(&))	1-0 loop	1S03	A34;A35;A36;A16;A17	YES
CAA&UGG	(.(&).)	1-1 loop	7LYF	A84;A85;A86;A46;A47;A48	YES
CAAAU&AUUG	(...(&)..)	3-2 loop	6N7R	R285;R286;R287;R288;R289;R294;R295;R296;R297	NO
CAACAGC&GACAUG	(.....(&)....)	kink-turn related	2R8S	R195;R196;R197;R198;R199;R200;R121;R122;R123;R124;R125;R126;R127	NO
CAAG&CG	(..(&))	2-0 loop	1U9S	A164;A165;A166;A167;A133;A134	YES
CAAUGAUG&UUGAG	(......(&)...)	Kink-turn	3Q3Z	V54;V55;V56;V57;V58;V16;V17;V18;V19;V20;V21;V22;V23	NO
CAC&GAG	(.(&).)	1-1 loop	4M4O	B39;B40;B41;B26;B27;B28	YES
CAC&GCG	(.(&).)	1-1 loop	6AH3	A53;A54;A55;A62;A63;A64	YES
CAC&GCG	(.(&).)	1-1 loop	6AGB	A53;A54;A55;A62;A63;A64	YES
CAC&GG	(.(&))	1-0 loop	6ZVI	h1459;h1460;h1461;h1178;h1179	YES
CAC&GG	(.(&))	1-0 loop	6MSF	R2;R3;R4;R12;R13	YES
CAC&GG	(.(&))	1-0 loop	6QKL	N2958;N2959;N2960;N2947;N2948	YES
CAC&GGG	(.(&).)	1-1 loop	3DIL	A137;A138;A139;A115;A116;A117	YES
CAC&GGG	(.(&).)	1-1 loop	3D0U	A134;A135;A136;A112;A113;A114	YES
CACG&UG	(..(&))	2-0 loop	1KXK	A28;A29;A42;A43;A44;A45	NO
CAG&CAG	(.(&).)	1-1 loop	3NJ7	B3;B4;B5;A6;A7;A8	YES
CAG&CAG	(.(&).)	1-1 loop	3NJ7	B6;B7;B8;A3;A4;A5	YES
CAG&CAG	(.(&).)	1-1 loop	4J50	B13;B14;B15;A7;A8;A9	YES
CAG&CAG	(.(&).)	1-1 loop	4J50	B7;B8;B9;A13;A14;A15	YES
CAG&CAG	(.(&).)	1-1 loop	4J50	B10;B11;B12;A10;A11;A12	YES
CAG&CG	(.(&))	Single bulged A (1-0 loop)	6ZVI	h1426;h1427;h1428;h1280;h1281	YES
CAG&CG	(.(&))	Single bulged A (1-0 loop)	2QUX	C5;C6;C7;C20;C21	YES
CAG&CG	(.(&))	Single bulged A (1-0 loop)	3MJA	B6181;B6182;B6183;B6194;B6195	YES
CAG&CG	(.(&))	Single bulged A (1-0 loop)	4IOA	X2580;X2581;X2582;X2570;X2571	YES
CAG&CG	(.(&))	Single bulged A (1-0 loop)	6QKL	N3303;N3304;N3305;N3293;N3294	YES
CAG&CG	(.(&))	Single bulged A (1-0 loop)	5XYM	A2828;A2829;A2830;A2818;A2819	YES
CAG&CG	(.(&))	Single bulged A (1-0 loop)	6WQN	1175;1176;1177;1152;1153	YES
CAG&CG	(.(&))	Single bulged A (1-0 loop)	6SPB	A2588;A2589;A2590;A2578;A2579	YES
CAG&CG	(.(&))	Single bulged A (1-0 loop)	6YS3	b1491;b1492;b1493;b1501;b1502	YES
CAG&CG	(.(&))	Single bulged A (1-0 loop)	6YS3	b2605;b2606;b2607;b2595;b2596	YES
CAG&UAG	(.(&).)	1-1 loop	5UNE	A27;A28;A29;B16;B17;B18	YES
CAG&UAG	(.(&).)	1-1 loop	5UNE	B27;B28;B29;A16;A17;A18	YES
CAG&UGG	(.(&).)	1-1 loop	3CUL	D187;D188;D189;D157;D158;D159	YES
CAU&AAG	(.(&).)	Isolated near base pair (1-1 loop)	3HOY	T24;T25;T26;P3;P4;P5	NO
CAU&ACG	(.(&).)	1-1 loop	4M4O	B6;B7;B8;B52;B53;B54	NO
CAU&AG	(.(&))	1-0 loop	4L8H	R4;R5;R6;R16;R17	YES
CAU&GGG	(.(&).)	1-1 loop	4JV5	A1486;A1487;A1488;A1412;A1413;A1414	YES
CAU&GGG	(.(&).)	1-1 loop	2UXC	A1486;A1487;A1488;A1412;A1413;A1414	YES
CAU&GGG	(.(&).)	1-1 loop	5O5J	A1470;A1471;A1472;A1395;A1396;A1397	YES
CAU&GGG	(.(&).)	1-1 loop	1N33	A1486;A1487;A1488;A1412;A1413;A1414	YES
CAU&GGG	(.(&).)	1-1 loop	4B3R	A1486;A1487;A1488;A1412;A1413;A1414	YES
CAU&GGG	(.(&).)	1-1 loop	4JYA	A1464;A1465;A1466;A1395;A1396;A1397	YES
CAU&GGG	(.(&).)	1-1 loop	1N32	A1486;A1487;A1488;A1412;A1413;A1414	YES
CAU&GGG	(.(&).)	1-1 loop	2UXD	A1486;A1487;A1488;A1412;A1413;A1414	YES
CAU&GGG	(.(&).)	1-1 loop	1XNQ	A1486;A1487;A1488;A1412;A1413;A1414	YES
CAU&GGG	(.(&).)	1-1 loop	1FJG	A1486;A1487;A1488;A1412;A1413;A1414	YES
CAU&GGG	(.(&).)	1-1 loop	4KHP	A1464;A1465;A1466;A1395;A1396;A1397	YES
CAU&GGG	(.(&).)	1-1 loop	1XNR	A1486;A1487;A1488;A1412;A1413;A1414	YES
CAU&GGG	(.(&).)	1-1 loop	1HNW	A1486;A1487;A1488;A1412;A1413;A1414	YES
CAUAG&CG	(...(&))	3-0 loop	2GJW	E12;E13;E14;E15;E16;F8;F9	YES
CAUCGAUC&GGGAG	(......(&)...)	Kink-turn	6UFG	A23;A24;A25;A26;A27;A3;A4;A5;A6;A7;A8;A9;A10	NO
CAUCGAUC&GGGAG	(......(&)...)	Kink-turn	6UFH	A23;A24;A25;A26;A27;A3;A4;A5;A6;A7;A8;A9;A10	NO
CAUG&UGG	(..(&).)	2-1 loop	6ZVI	h270;h271;h272;h273;h283;h284;h285	YES
CAUGG&UGAG	(...(&)..)	3-2 loop	5XYM	A1963;A1964;A1965;A1966;A1933;A1934;A1935;A1936;A1937	NO
CCAAG&UGCAG	(...(&)...)	3-3 loop	2R8S	R216;R217;R218;R219;R220;R253;R254;R255;R256;R257	YES
CCACU&AUG	(...(&).)	3-1 loop	1KOG	I96;I97;I98;I99;I100;I74;I75;I76	YES
CCAG&CCAG	(..(&)..)	Tandem non-canonical cWW pairs (2-2 loop)	402D	B111;B112;B113;B114;A103;A104;A105;A106	NO
CCC&GAG	(.(&).)	1-1 loop	6IA2	A16;A17;A18;B2;B3;B4	YES
CCC&GAG	(.(&).)	1-1 loop	6IA2	B16;B17;B18;A2;A3;A4	YES
CCC&GG	(.(&))	Single bulged C (1-0 loop)	4B3R	A657;A658;A747;A748;A749	NO
CCC&GG	(.(&))	Single bulged C (1-0 loop)	1XNR	A657;A658;A747;A748;A749	NO
CCC&GG	(.(&))	Single bulged C (1-0 loop)	4KHP	A641;A642;A731;A732;A733	NO
CCC&GG	(.(&))	Single bulged C (1-0 loop)	4JV5	A657;A658;A747;A748;A749	NO
CCC&GG	(.(&))	Single bulged C (1-0 loop)	1N32	A657;A658;A747;A748;A749	NO
CCC&GG	(.(&))	Single bulged C (1-0 loop)	4JYA	A641;A642;A731;A732;A733	NO
CCC&GG	(.(&))	Single bulged C (1-0 loop)	1G1X	D657;D658;E747;E748;E749	NO
CCC&GG	(.(&))	Single bulged C (1-0 loop)	4K0K	A641;A642;A731;A732;A733	NO
CCC&GG	(.(&))	Single bulged C (1-0 loop)	2UXD	A657;A658;A747;A748;A749	NO
CCC&GG	(.(&))	Single bulged C (1-0 loop)	2UXC	A657;A658;A747;A748;A749	NO
CCC&GG	(.(&))	Single bulged C (1-0 loop)	1HNW	A657;A658;A747;A748;A749	NO
CCC&GG	(.(&))	Single bulged C (1-0 loop)	2UXB	A657;A658;A747;A748;A749	NO
CCC&GG	(.(&))	Single bulged C (1-0 loop)	1FJG	A657;A658;A747;A748;A749	NO
CCC&GG	(.(&))	Single bulged C (1-0 loop)	1XNQ	A657;A658;A747;A748;A749	NO
CCC&GUG	(.(&).)	1-1 loop	3PO2	P7;P8;P9;T19;T20;T21	YES
CCC&GUG	(.(&).)	1-1 loop	3PO3	P7;P8;P9;T19;T20;T21	YES
CCC&GUG	(.(&).)	1-1 loop	4BXX	P7;P8;P9;T19;T20;T21	YES
CCC&GUG	(.(&).)	1-1 loop	4JYA	A181;A182;A183;A196;A197;A198	YES
CCCG&CCCG	(..(&)..)	Tandem non-canonical cWW pairs (2-2 loop)	5EW4	B8;B9;B10;B11;A14;A15;A16;A17	YES
CCCG&CCCG	(..(&)..)	Tandem non-canonical cWW pairs (2-2 loop)	5EW4	B14;B15;B16;B17;A8;A9;A10;A11	YES
CCCU&AGCG	(..(&)..)	2-2 loop	1NJP	0299;0300;0301;0302;0360;0361;0362;0363	NO
CCG&CCG	(.(&).)	1-1 loop	4IOA	X1252;X1253;X1254;X1218;X1219;X1220	YES
CCG&CCG	(.(&).)	1-1 loop	4e+59	B2;B3;B4;A2;A3;A4	YES
CCG&CCG	(.(&).)	1-1 loop	1NJP	01252;01253;01254;01218;01219;01220	YES
CCG&CG	(.(&))	1-0 loop	4C7O	E12;E13;E31;E32;E33	NO
CCG&CUG	(.(&).)	1-1 loop	3RW6	H24;H25;H26;H33;H34;H35	YES
CCG&UAG	(.(&).)	1-1 loop	5ZTM	C162;C163;C164;C118;C119;C120	YES
CCG&UCG	(.(&).)	1-1 loop	4IOA	Y97;Y98;Y99;Y82;Y83;Y84	YES
CCG&UUG	(.(&).)	1-1 loop	3J7A	A2018;A2019;A2020;A1970;A1971;A1972	YES
CCG&UUG	(.(&).)	1-1 loop	6OKK	A2018;A2019;A2020;A1970;A1971;A1972	YES
CCGAGG&UACAG	(....(&)...)	4-3 loop	1XJR	A37;A38;A39;A40;A41;A9;A10;A11;A12;A13;A14	NO
CCGAGU&AUAGUG	(....(&)....)	4-4 loop	2ZY6	A24;A25;A26;A27;A28;A29;A7;A8;A9;A10;A11;A12	NO
CCGCU&AUG	(...(&).)	3-1 loop	6DCC	B102;B103;B104;B105;B106;B3;B4;B5	YES
CCGUG&CG	(...(&))	3-0 loop	6AZ1	1307;1308;1309;1310;1311;1239;1240	YES
CCU&ACG	(.(&).)	1-1 loop	7JQC	A1739;A1740;A1741;A1793;A1794;A1795	NO
CCU&AG	(.(&))	Single stack bend (LSU rRNA) (1-0 loop)	3K0J	E18;E19;E20;E35;E36	NO
CCU&AG	(.(&))	Single stack bend (LSU rRNA) (1-0 loop)	2GDI	X23;X24;X25;X35;X36	NO
CCU&AUG	(.(&).)	1-1 loop	3J7A	A2026;A2027;A2028;A1962;A1963;A1964	NO
CCU&AUG	(.(&).)	1-1 loop	3J7A	A1169;A1170;A1171;A1117;A1118;A1119	NO
CCU&AUG	(.(&).)	1-1 loop	6OKK	A2026;A2027;A2028;A1962;A1963;A1964	NO
CCU&AUG	(.(&).)	1-1 loop	6OKK	A1169;A1170;A1171;A1117;A1118;A1119	NO
CCUG&CCUG	(..(&)..)	Tandem non-canonical cWW pairs (2-2 loop)	4K27	U8;U9;U10;U11;U45;U46;U47;U48	YES
CCUG&CCUG	(..(&)..)	Tandem non-canonical cWW pairs (2-2 loop)	4K27	U41;U42;U43;U44;U12;U13;U14;U15	YES
CCUG&CCUG	(..(&)..)	Tandem non-canonical cWW pairs (2-2 loop)	4K27	U49;U50;U51;U52;U4;U5;U6;U7	YES
CGA&UG	(.(&))	1-0 loop	5O5J	A532;A533;A34;A35;A36	NO
CGAAC&GGUAG	(...(&)...)	3-3 loop	6SWD	22746;22747;22748;22749;22750;22766;22767;22768;22769;22770	YES
CGAAG&CAAG	(...(&)..)	3-2 loop	4R4V	A619;A620;A621;A622;A623;A637;A638;A639;A640	YES
CGAAG&UGGAG	(...(&)...)	3-3 loop	4UYK	R86;R87;R88;R89;R90;R111;R112;R113;R114;R115	YES
CGAAG&UUAG	(...(&)..)	UAA/GAN related (3-2 loop)	6SPB	A1851;A1852;A1853;A1854;A1861;A1862;A1863;A1864;A1865	NO
CGAAG&UUAG	(...(&)..)	UAA/GAN related (3-2 loop)	6YS3	b1866;b1867;b1868;b1869;b1878;b1879;b1880;b1881;b1882	NO
CGAAGAAC&GGGAG	(......(&)...)	Kink-turn (6-3 loop)	5FJC	A17;A18;A19;A20;A21;A31;A32;A33;A34;A35;A36;A37;A38	YES
CGAAGAAC&GGGAG	(......(&)...)	Kink-turn (6-3 loop)	5FJ0	A13;A14;A15;A16;A17;B3;B4;B5;B6;B7;B8;B9;B10	YES
CGAAGAAC&GGGAG	(......(&)...)	Kink-turn (6-3 loop)	5FJ0	B13;B14;B15;B16;B17;A3;A4;A5;A6;A7;A8;A9;A10	YES
CGAAGAAC&GGGAG	(......(&)...)	Kink-turn (6-3 loop)	5G4T	B13;B14;B15;B16;B17;A3;A4;A5;A6;A7;A8;A9;A10	YES
CGAC&GAG	(..(&).)	2-1 loop	7LYF	A51;A52;A53;A54;A70;A71;A72	YES
CGACCA&UCUUAG	(....(&)....)	4-4 loop	2OIU	P21;P22;P23;P24;P25;P26;P35;P36;P37;P38;P39;P40	YES
CGACGAAG&CAGAG	(......(&)...)	kink-turn (6-3 loop)	4KQY	A31;A32;A33;A34;A35;A36;A37;A38;A17;A18;A19;A20;A21	YES
CGACGAUC&GGGAG	(......(&)...)	kink-turn	6UFM	B23;B24;B25;B26;B27;B3;B4;B5;B6;B7;B8;B9;B10	NO
CGAG&CGAG	(..(&)..)	Double sheared (2-2 loop)	1SA9	B111;B112;B113;B114;A103;A104;A105;A106	YES
CGAG&CGAG	(..(&)..)	Double sheared (2-2 loop)	1SA9	D211;D212;D213;D214;C203;C204;C205;C206	YES
CGAG&CGAG	(..(&)..)	Double sheared (2-2 loop)	1SAQ	B111;B112;B113;B114;A103;A104;A105;A106	YES
CGAG&CGAG	(..(&)..)	Double sheared (2-2 loop)	1SAQ	D211;D212;D213;D214;C203;C204;C205;C206	YES
CGAGGAUC&GGGAG	(......(&)...)	Kink-turn (6-3 loop)	4GXY	A82;A83;A84;A85;A86;A139;A140;A141;A142;A143;A144;A145;A146	NO
CGAU&AAAG	(..(&)..)	Double sheared (cWW-tSH-tHS-cWW) 2-2 loop	5O5J	A1465;A1466;A1467;A1468;A1399;A1400;A1401;A1402	NO
CGAUGAAA&UGGAG	(......(&)...)	Kink-turn (6-3 loop)	3V7E	C31;C32;C33;C34;C35;C36;C37;C38;C17;C18;C19;C20;C21	YES
CGAUGAAA&UGGAG	(......(&)...)	Kink-turn (6-3 loop)	3V7E	D231;D232;D233;D234;D235;D236;D237;D238;D217;D218;D219;D220;D221	YES
CGAUGAG&CGAG	(.....(&)..)	kink-turn	4LCK	C6;C7;C8;C9;C10;C11;C12;C94;C95;C96;C97	YES
CGAUGGUAG&CGAGAGUAG	(.......(&).......)	7-7 loop (Bacterial 5S Loop E)	364D	C97;C98;C99;C100;C101;C102;C103;C104;C105;B71;B72;B73;B74;B75;B76;B77;B78;B79	NO
CGAUGGUAG&CGAGAGUAG	(.......(&).......)	7-7 loop (Bacterial 5S Loop E)	354D	B97;B98;B99;B100;B101;B102;B103;B104;B105;A71;A72;A73;A74;A75;A76;A77;A78;A79	NO
CGAUUG&UAAAG	(....(&)...)	4-3 loop	3J7A	A2035;A2036;A2037;A2038;A2039;A1950;A1951;A1952;A1953;A1954;A1955	NO
CGAUUG&UAAAG	(....(&)...)	4-3 loop	6OKK	A2035;A2036;A2037;A2038;A2039;A1950;A1951;A1952;A1953;A1954;A1955	NO
CGAUUG&UAGAG	(....(&)...)	4-3 loop	6ZVI	h1743;h1744;h1745;h1746;h1747;h1653;h1654;h1655;h1656;h1657;h1658	NO
CGC&GG	(.(&))	1-0 loop	2IZN	R14;R15;R5;R6;R7	NO
CGC&GG	(.(&))	1-0 loop	5Y85	A9;A10;B40;B41;B42	NO
CGCAAG&CGCAAG	(....(&)....)	4-4 loop	6O5F	D11;D12;D13;D14;D15;D16;C11;C12;C13;C14;C15;C16	YES
CGCAGAUA&UGUAG	(......(&)...)	6-3 loop	5O5J	A664;A665;A666;A667;A668;A679;A680;A681;A682;A683;A684;A685;A686	NO
CGCCAAU&AAAAAUG	(.....(&).....)	5-5 loop	3PDR	A75;A76;A77;A78;A79;A80;A81;A60;A61;A62;A63;A64;A65;A66	YES
CGCGAAAC&GGAG	(......(&)..)	kink-turn (6-2 loop)	2HW8	B22;B23;B24;B25;B26;B27;B28;B29;B10;B11;B12;B13	NO
CGCUC&GGGG	(...(&)..)	3-2 loop	3NDB	M135;M136;M137;M138;M239;M240;M241;M242;M243	NO
CGG&CG	(.(&))	1-0 loop	7BGB	B438;B439;B440;B384;B385	NO
CGGAU&AGAAG	(...(&)...)	3-3 loop	7JQC	A1742;A1743;A1744;A1745;A1746;A1788;A1789;A1790;A1791;A1792	NO
CGGGAG&CAG	(....(&).)	cWW-tSH-cWW-cWW (4-1 loop)	4KHP	A1423;A1424;A1425;A1426;A1427;A1428;A1437;A1438;A1439	NO
CGGGAG&CAG	(....(&).)	cWW-tSH-cWW-cWW (4-1 loop)	1XNR	A1440;A1441;A1442;A1443;A1446;A1447;A1459;A1460;A1461	NO
CGGGAG&CAG	(....(&).)	cWW-tSH-cWW-cWW (4-1 loop)	2UXC	A1440;A1441;A1442;A1443;A1446;A1447;A1459;A1460;A1461	NO
CGGGAG&CAG	(....(&).)	cWW-tSH-cWW-cWW (4-1 loop)	1HNW	A1440;A1441;A1442;A1443;A1446;A1447;A1459;A1460;A1461	NO
CGGGAG&CAG	(....(&).)	cWW-tSH-cWW-cWW (4-1 loop)	1FJG	A1440;A1441;A1442;A1443;A1446;A1447;A1459;A1460;A1461	NO
CGGGAG&CAG	(....(&).)	cWW-tSH-cWW-cWW (4-1 loop)	4JYA	A1423;A1424;A1425;A1426;A1427;A1428;A1437;A1438;A1439	NO
CGGGAG&CAG	(....(&).)	cWW-tSH-cWW-cWW (4-1 loop)	1N33	A1440;A1441;A1442;A1443;A1446;A1447;A1459;A1460;A1461	NO
CGGGAG&CAG	(....(&).)	cWW-tSH-cWW-cWW (4-1 loop)	1XNQ	A1440;A1441;A1442;A1443;A1446;A1447;A1459;A1460;A1461	NO
CGGGAG&CAG	(....(&).)	cWW-tSH-cWW-cWW (4-1 loop)	4K0K	A1423;A1424;A1425;A1426;A1427;A1428;A1437;A1438;A1439	NO
CGGGAG&CAG	(....(&).)	cWW-tSH-cWW-cWW (4-1 loop)	1N32	A1440;A1441;A1442;A1443;A1446;A1447;A1459;A1460;A1461	NO
CGGUAC&GGACG	(....(&)...)	6x5 Sarcin-Ricin; G-bulge (4-3 loop)	1XNR	A446;A447;A448;A449;A450;A483;A484;A485;A486;A487;A488	NO
CGGUAC&GGACG	(....(&)...)	6x5 Sarcin-Ricin; G-bulge (4-3 loop)	2UXD	A446;A447;A448;A449;A450;A483;A484;A485;A486;A487;A488	NO
CGGUGCC&GUCUCG	(.....(&)....)	5-4 loop	1NJP	0767;0768;0769;0770;0771;0772;0750;0751;0752;0753;0754;0755;0756	NO
CGU&AG	(.(&))	1-0 loop	6OKK	A270;A271;A272;A291;A292	NO
CGU&AG	(.(&))	1-0 loop	3J7A	A270;A271;A272;A291;A292	NO
CGU&GAG	(.(&).)	1-1 loop	4AOB	A78;A79;A80;A71;A72;A73	YES
CGUAACAUC&GUGG	(.......(&)..)	7-2 loop	4P95	A304;A305;A306;A307;A308;A309;A310;A311;A312;A290;A291;A292;A293	NO
CGUAAG&UGAAG	(....(&)...)	4-3 loop	6SPB	A1722;A1723;A1724;A1725;A1726;A1727;A1708;A1709;A1710;A1711;A1712	YES
CGUUC&GUAG	(...(&)..)	3-2 loop	5XPA	D9;D10;D11;D12;D13;C8;C9;C10;C11	YES
CGUUGAAA&UGGAG	(......(&)...)	Kink-turn (6-3 loop)	4IOA	X1598;X1599;X1600;X1601;X1602;X1603;X1604;X1605;X1426;X1427;X1428;X1429;X1430	YES
CGUUGAUC&GGGAG	(......(&)...)	Kink-turn (6-3 loop)	5XYM	A81;A82;A83;A84;A85;A98;A99;A100;A101;A102;A103;A104;A105	NO
CGUUUGACG&CCGAG	(.......(&)...)	7-3 loop	6DVK	H68;H69;H70;H71;H72;H73;H74;H75;H76;H18;H19;H20;H21;H22	NO
CUAAC&GGACG	(...(&)...)	3-3 loop	3IGI	A70;A71;A72;A73;A74;A113;A114;A115;A116;A117	YES
CUAAG&UAUG	(...(&)..)	3-2 loop	5VCI	A8;A9;A10;A11;A12;B2;B3;B4;B5	YES
CUAAG&UAUG	(...(&)..)	3-2 loop	6WPI	B18;B19;B20;B21;B22;B33;B34;B35;B36	YES
CUAAG&UAUG	(...(&)..)	3-2 loop	6AZ4	A13;A14;A15;A16;A17;A28;A29;A30;A31	YES
CUAAG&UAUG	(...(&)..)	3-2 loop	3IGI	A346;A347;A348;A349;A350;A332;A333;A334;A335	YES
CUAAG&UAUG	(...(&)..)	3-2 loop	5Y7M	B46;B47;B48;B49;B50;B3;B4;B5;B6	YES
CUAAGACAG&UCGAG	(.......(&)...)	kink-turn	5D8H	A1218;A1219;A1220;A1221;A1222;A1153;A1154;A1155;A1156;A1157;A1158;A1159;A1160;A1161	NO
CUACC&GAUG	(...(&)..)	3-2 loop	4KHP	A127;A128;A129;A130;A131;A223;A224;A225;A226	YES
CUACC&GAUG	(...(&)..)	3-2 loop	1N33	A132;A133;A134;A135;A136;A227;A228;A229;A230	YES
CUACC&GAUG	(...(&)..)	3-2 loop	1XNQ	A132;A133;A134;A135;A136;A227;A228;A229;A230	YES
CUACC&GAUG	(...(&)..)	3-2 loop	2UXB	A132;A133;A134;A135;A136;A227;A228;A229;A230	YES
CUACC&GAUG	(...(&)..)	3-2 loop	2UXC	A132;A133;A134;A135;A136;A227;A228;A229;A230	YES
CUACC&GAUG	(...(&)..)	3-2 loop	6SWD	22129;22130;22131;22132;22133;22236;22237;22238;22239	YES
CUACC&GAUG	(...(&)..)	3-2 loop	4JYA	A127;A128;A129;A130;A131;A223;A224;A225;A226	YES
CUACC&GAUG	(...(&)..)	3-2 loop	1N32	A132;A133;A134;A135;A136;A227;A228;A229;A230	YES
CUACC&GAUG	(...(&)..)	3-2 loop	1HNW	A132;A133;A134;A135;A136;A227;A228;A229;A230	YES
CUACC&GAUG	(...(&)..)	3-2 loop	1FJG	A132;A133;A134;A135;A136;A227;A228;A229;A230	YES
CUACC&GAUG	(...(&)..)	3-2 loop	4B3R	A132;A133;A134;A135;A136;A227;A228;A229;A230	YES
CUACC&GAUG	(...(&)..)	3-2 loop	1XNR	A132;A133;A134;A135;A136;A227;A228;A229;A230	YES
CUACC&GAUG	(...(&)..)	3-2 loop	2UXD	A132;A133;A134;A135;A136;A227;A228;A229;A230	YES
CUACCCACC&GAGG	(.......(&)..)	7-2 loop	5CNR	A5;A6;A7;A8;A9;A10;A11;A12;A13;B38;B39;B40;B41	NO
CUACCCACC&GAGG	(.......(&)..)	7-2 loop	4P97	A5;A6;A7;A8;A9;A10;A11;A12;A13;B38;B39;B40;B41	NO
CUAUAAUC&GGUAG	(......(&)...)	6-3 loop	6SWD	22651;22652;22653;22654;22655;22666;22667;22668;22669;22670;22671;22672;22673	NO
CUAUGAAG&UGGAG	(......(&)...)	kink-turn	7EAG	E13;E14;E15;E16;E17;F3;F4;F5;F6;F7;F8;F9;F10	NO
CUC&GG	(.(&))	1-0 loop	3NDB	M237;M238;M139;M140;M141	NO
CUC&GG	(.(&))	1-0 loop	3MXH	R86;R87;R52;R53;R54	NO
CUC&GG	(.(&))	1-0 loop	5XYM	A2641;A2642;A2628;A2629;A2630	NO
CUC&GG	(.(&))	1-0 loop	3IWN	B181;B182;B142;B143;B144	NO
CUC&GG	(.(&))	1-0 loop	3IWN	A81;A82;A42;A43;A44	NO
CUCAGUAC&GGAACCG	(......(&).....)	8x7 Sarcin-Ricin; G-bulge. RNA (18-mer) + RNA (13-mer)	1JBR	D6;D7;D8;D9;D10;D11;D12;D13;D18;D19;D20;D21;D22;D23;D24	NO
CUCAGUAC&GGAACCG	(......(&).....)	8x7 Sarcin-Ricin; G-bulge. RNA (18-mer) + RNA (13-mer)	1JBR	C6;C7;C8;C9;C10;C11;C12;C13;F18;F19;F20;F21;F22;F23;F24	NO
CUCAGUAU&AGAACCG	(......(&).....)	8x7 Sarcin-Ricin; G-bulge. sarcin/ricin 28S rRNA	1Q96	A6;A7;A8;A9;A10;A11;A12;A13;A18;A19;A20;A21;A22;A23;A24	NO
CUCC&GUG	(..(&).)	Major groove platform with extra cWW (2-1 loop)	3PDR	X33;X34;X35;X36;X149;X150;X151	YES
CUCCCCACC&GAGG	(.......(&)..)	7-2 loop	4PHY	B38;B39;B40;B41;A5;A6;A7;A8;A9;A10;A11;A12;A13	NO
CUG&CCG	(.(&).)	1-1 loop	3RW6	H33;H34;H35;H24;H25;H26	NO
CUG&CG	(.(&))	1-0 loop	6SPB	A2207;A2208;A2189;A2190;A2191	NO
CUG&CG	(.(&))	1-0 loop	2UWM	C21;C22;C25;C26;C27	NO
CUG&UG	(.(&))	1-0 loop	5O5J	A187;A188;A199;A200;A201	NO
CUGAC&GGAUG	(...(&)...)	3-3 loop	7JQC	A188;A189;A190;A191;A192;A207;A208;A209;A210;A211	YES
CUGCC&GAUG	(...(&)..)	Minor groove platform related (3-2 loop)	5O5J	A129;A130;A131;A132;A133;A227;A228;A229;A230	YES
CUGCCUG&CAGAUG	(.....(&)....)	5-4 loop	6SPC	a126;a127;a128;a129;a130;a131;a132;a219;a220;a221;a222;a223;a224	NO
CUGG&CG	(..(&))	2-0 loop	6CF2	G10;G11;G22;G23;G24;G25	NO
CUUGGACC&GCUAG	(......(&)...)	6-3 loop	7JQC	A952;A953;A954;A955;A956;A967;A968;A969;A970;A971;A972;A973;A974	NO
CUUGGAUUUA&UUGUCAG	(........(&).....)	8-5 loop	6ZVI	h893;h894;h895;h896;h897;h898;h899;h910;h911;h912;h913;h914;h915;h916;h917;h918;h919	NO
CUUU&AUUG	(..(&)..)	Tandem non-canonical cWW pairs (2-2 loop)	6N7R	R357;R358;R359;R360;R451;R452;R453;R454	NO
CUUUGAUC&GGGAG	(......(&)...)	Kink-turn (6-3 loop)	6YSI	1181;1182;1183;1184;1185;1198;1199;11100;11101;11102;11103;11104;11105	NO
CUUUGAUC&GGGAG	(......(&)...)	Kink-turn (6-3 loop)	6WQN	1181;1182;1183;1184;1185;1197;1198;1199;11100;11101;11102;11103;11104	NO
CUUUUGACG&CGAUAAG	(.......(&).....)	7-5 loop	6QKL	N2438;N2439;N2440;N2441;N2442;N2443;N2444;N2445;N2446;N2423;N2424;N2425;N2426;N2427;N2428;N2429	NO
GAA&UAC	(.(&).)	1-1 loop	3HOY	N1;N2;N3;T14;T15;T16	YES
GAA&UC	(.(&))	1-0 loop	2VPL	B28;B29;B30;B16;B17	YES
GAA&UC	(.(&))	1-0 loop	6WPI	B11;B12;B13;B41;B42	YES
GAA&UC	(.(&))	1-0 loop	6YS3	b928;b929;b930;b852;b853	YES
GAA&UCC	(.(&).)	1-1 loop	4P95	A267;A268;A269;A549;A550;A551	YES
GAA&UCC	(.(&).)	1-1 loop	5XYI	221;222;223;2523;2524;2525	YES
GAAAU&ACAC	(...(&)..)	3-2 loop	4YAZ	R77;R78;R79;R80;R81;R4;R5;R6;R7	YES
GAACC&GUCCC	(...(&)...)	3-3 loop	5XYM	B45;B46;B47;B48;B49;B35;B36;B37;B38;B39	YES
GAACU&ACCCC	(...(&)...)	Symmetric double minor groove platform (3-3 loop)	6YS3	a44;a45;a46;a47;a48;a34;a35;a36;a37;a38	NO
GAACU&ACCCC	(...(&)...)	Symmetric double minor groove platform (3-3 loop)	5NS3	C44;C45;C46;C47;C48;C34;C35;C36;C37;C38	NO
GAACU&AUCCC	(...(&)...)	3-3 loop	6YSI	5543;5544;5545;5546;5547;5533;5534;5535;5536;5537	NO
GAACUAC&GC	(.....(&))	5-0 loop	3P59	A52;A53;A54;A55;A56;A57;A58;B110;B111	YES
GAACUAC&GC	(.....(&))	5-0 loop	3TZR	A52;A53;A54;A55;A56;A57;A58;B110;B111	YES
GAACUAC&GC	(.....(&))	5-0 loop	2PN3	A52;A53;A54;A55;A56;A57;A58;B110;B111	YES
GAAG&CAC	(..(&).)	Decoding loop with one bulged A (2-1 loop)	6DME	A33;A34;A35;A36;A20;A21;A22	YES
GAAG&CC	(..(&))	2-0 loop	6SPB	A1833;A1834;A1835;A1836;A1880;A1881	YES
GAAG&CC	(..(&))	2-0 loop	6SPB	B51;B52;B53;B54;B30;B31	YES
GAAG&CC	(..(&))	2-0 loop	5XYM	A2066;A2067;A2068;A2069;A2120;A2121	YES
GAAG&CC	(..(&))	2-0 loop	6YS3	b1848;b1849;b1850;b1851;b1897;b1898	YES
GAAG&CCC	(..(&).)	2-1 loop	7C7L	C99;C100;C101;C102;C122;C123;C124	YES
GAAGAAG&CGUAAC	(.....(&)....)	tSH-tSH-tHH-tHS (5-4 loop)	1NJP	01713;01714;01715;01716;01717;01718;01719;01703;01704;01705;01706;01707;01708	YES
GAAGUC&GUCAC	(....(&)...)	4-3 loop	3LOA	A1405;A1406;A1407;A1408;A1409;B1491;B1492;B1493;B1494;B1495;B1496	NO
GAAGUC&GUCAC	(....(&)...)	4-3 loop	1ZX7	B24;B25;B26;B27;B28;A7;A8;A9;A10;A11;A12	NO
GAAGUC&GUCAC	(....(&)...)	4-3 loop	2ET8	B27;B28;B29;B30;B31;A15;A16;A17;A18;A19;A20	NO
GAAGUC&GUCAC	(....(&)...)	4-3 loop	1T0E	C14;C15;C16;C17;C18;A7;A8;A9;A10;A11;A12	NO
GAAGUC&GUCAC	(....(&)...)	4-3 loop	2O3X	B28;B29;B30;B31;B32;A16;A17;A18;A19;A20;A21	NO
GAAGUC&GUCCC	(....(&)...)	4-3 loop	4P3T	B28;B29;B30;B31;B32;A16;A17;A18;A19;A20;A21	NO
GAAGUC&GUCCC	(....(&)...)	4-3 loop	4P3T	A5;A6;A7;A8;A9;B39;B40;B41;B42;B43;B44	NO
GAAGUC&GUCGC	(....(&)...)	4-3 loop	3TD0	A5;A6;A7;A8;A9;B39;B40;B41;B42;B43;B44	NO
GAAGUC&GUCGC	(....(&)...)	4-3 loop	3TD0	B28;B29;B30;B31;B32;A16;A17;A18;A19;A20;A21	NO
GAAU&AC	(..(&))	2-0 loop	6D8A	G1;G2;G3;G4;C3;C4	YES
GAAU&AGC	(..(&).)	2-1 loop	6SPC	a122;a123;a124;a125;a225;a226;a227	YES
GAC&GAC	(.(&).)	1-1 loop	5H1K	D7;D8;D9;C7;C8;C9	YES
GAC&GC	(.(&))	Major groove platform (1-0 loop)	4PMI	A67;A68;A69;A50;A51	YES
GAC&GC	(.(&))	Major groove platform (1-0 loop)	1CSL	B67;B68;B69;A50;A51	YES
GAC&GC	(.(&))	Major groove platform (1-0 loop)	1DUQ	D220;D221;D222;C208;C209	YES
GAC&GC	(.(&))	Major groove platform (1-0 loop)	1DUQ	B120;B121;B122;A108;A109	YES
GAC&GC	(.(&))	Major groove platform (1-0 loop)	1DUQ	F320;F321;F322;E308;E309	YES
GAC&GC	(.(&))	Major groove platform (1-0 loop)	1DUQ	H420;H421;H422;G408;G409	YES
GAC&GCC	(.(&).)	1-1 loop	6OL3	C53;C54;C55;C78;C79;C80	YES
GAC&GGC	(.(&).)	1-1 loop	4M4O	B46;B47;B48;B12;B13;B14	YES
GACAAGA&UAC	(.....(&).)	5-1 loop	5NWQ	A18;A19;A20;A29;A30;A31;A32;A33;A34;A35	YES
GACAAGUC&GUCACCC	(......(&).....)	6-5 loop	3BNN	B3;B4;B5;B6;B7;B8;B9;A12;A13;A14;A15;A16;A17;A18;A19	NO
GACAAGUC&GUCACCC	(......(&).....)	6-5 loop	3BNN	A3;A4;A5;A6;A7;A8;A9;B12;B13;B14;B15;B16;B17;B18;B19	NO
GACC&GACC	(..(&)..)	Tandem non-canonical cWW pairs (2-2 loop)	1JID	B156;B157;B158;B159;B138;B139;B140;B141	YES
GACC&GACC	(..(&)..)	Tandem non-canonical cWW pairs (2-2 loop)	1L9A	B156;B157;B158;B159;B138;B139;B140;B141	YES
GACC&GACC	(..(&)..)	Tandem non-canonical cWW pairs (2-2 loop)	1D4R	B22;B23;B24;B25;A4;A5;A6;A7	YES
GACC&GACC	(..(&)..)	Tandem non-canonical cWW pairs (2-2 loop)	1D4R	B4;B5;B6;B7;A22;A23;A24;A25	YES
GACC&GACC	(..(&)..)	Tandem non-canonical cWW pairs (2-2 loop)	1MFQ	A156;A157;A158;A159;A138;A139;A140;A141	YES
GACCC&GC	(...(&))	3-0 loop	6NEQ	A408;A409;A410;A411;A412;A438;A439	YES
GACG&UAC	(..(&).)	2-1 loop	4IOA	X1573;X1574;X1575;X1576;X1447;X1448;X1449	YES
GACU&AC	(..(&))	2-0 loop	6VRC	B22;B23;B24;B25;B5;B6	YES
GACU&ACCC	(..(&)..)	Tandem non-canonical cWW pairs (2-2 loop)	3WBM	X14;X15;X16;X17;Y10;Y11;Y12;Y13	NO
GACU&ACCC	(..(&)..)	Tandem non-canonical cWW pairs (2-2 loop)	3WBM	Y14;Y15;Y16;Y17;X10;X11;X12;X13	NO
GAG&CAC	(.(&).)	1-1 loop	4M4O	B26;B27;B28;B39;B40;B41	NO
GAG&CC	(.(&))	1-0 loop	2C4Q	R5;R6;R7;R14;R15	YES
GAG&CC	(.(&))	1-0 loop	6D3P	A27;A28;A29;A12;A13	YES
GAG&CC	(.(&))	1-0 loop	1EFO	B15;B16;B17;A3;A4	YES
GAG&CC	(.(&))	1-0 loop	6CYT	N34;N35;N36;N29;N30	YES
GAG&CCC	(.(&).)	1-1 loop	6IA2	B2;B3;B4;A16;A17;A18	NO
GAG&CCC	(.(&).)	1-1 loop	6IA2	A2;A3;A4;B16;B17;B18	NO
GAG&CGU	(.(&).)	1-1 loop	4AOB	A71;A72;A73;A78;A79;A80	NO
GAGAAC&GAC	(....(&).)	4-1 loop	1NJP	01668;01669;01670;01671;01672;01673;01987;01988;01989	YES
GAGAAU&AGGACC	(....(&)....)	4-4 loop	5XYM	A2108;A2109;A2110;A2111;A2112;A2113;A2076;A2077;A2078;A2079;A2080;A2081	NO
GAGAG&UGGU	(...(&)..)	3-2 loop	1KUQ	B26;B27;B28;B29;B30;B39;B40;B41;B42	YES
GAGCG&CCC	(...(&).)	3-1 loop	7JQC	A1780;A1781;A1782;A1783;A1784;A1750;A1751;A1752	NO
GAGG&CAC	(..(&).)	2-1 loop	1XJR	A32;A33;A34;A35;A16;A17;A18	YES
GAGU&AUAC	(..(&)..)	2-2 loop	1NJP	01241;01242;01243;01244;01231;01232;01233;01234	NO
GAU&AAC	(.(&).)	1-1 loop	7LMA	B21;B22;B23;B33;B34;B35	NO
GAU&AAU	(.(&).)	1-1 loop	6SWD	222;223;224;2889;2890;2891	NO
GAU&AC	(.(&))	1-0 loop	5WWT	C37;C38;C39;C31;C32	YES
GAU&AC	(.(&))	1-0 loop	7MKY	A49;A50;A51;A35;A36	YES
GAU&ACC	(.(&).)	1-1 loop	1TFW	I66;I67;I68;F5;F6;F7	NO
GAU&AGC	(.(&).)	1-1 loop	5XYM	A989;A990;A991;A1023;A1024;A1025	NO
GAU&GC	(.(&))	1-0 loop	6YS3	b1984;b1985;b1986;b1772;b1773	NO
GAUAG&CGUC	(...(&)..)	3-2 loop	5XYM	A1710;A1711;A1712;A1713;A1714;A1722;A1723;A1724;A1725	NO
GAUC&GGC	(..(&).)	2-1 loop	1NJP	01760;01761;01762;01963;01964;01965;01966	NO
GAUG&CCC	(..(&).)	2-1 loop	4N0T	B78;B79;B80;B81;B66;B67;B68	YES
GAUG&CGC	(..(&).)	2-1 loop	5XYM	A1152;A1153;A1154;A1155;A1242;A1243;A1244	NO
GAUG&CGC	(..(&).)	2-1 loop	1NJP	01042;01043;01044;01045;01132;01133;01134	NO
GAUGAAA&UAACC	(.....(&)...)	5-3 loop	5XTM	B8;B9;B10;B11;B12;B13;B14;B35;B36;B37;B38;B39	YES
GAUGG&CAC	(...(&).)	Minor groove platform with extra cWW (3-1 loop)	3MXH	R94;R95;R96;R97;R98;R11;R12;R13	YES
GAUUC&GAC	(...(&).)	3-1 loop	7BGB	B404;B405;B406;B407;B408;B421;B422;B423	NO
GCAAGUC&GUCACC	(.....(&)....)	5-4 loop	3BNR	C5;C6;C7;C8;C9;C10;D13;D14;D15;D16;D17;D18;D19	NO
GCAAGUC&GUCACC	(.....(&)....)	5-4 loop	3BNR	A5;A6;A7;A8;A9;A10;B14;B15;B16;B17;B18;B19;B20	NO
GCAAGUC&GUCACC	(.....(&)....)	5-4 loop	3BNR	D3;D4;D5;D6;D7;D8;C15;C16;C17;C18;C19;C20;C21	NO
GCAAGUC&GUCACC	(.....(&)....)	5-4 loop	3BNR	B4;B5;B6;B7;B8;B9;A15;A16;A17;A18;A19;A20;A21	NO
GCAC&GCAC	(..(&)..)	2-2 loop	5UNE	B21;B22;B23;B24;A21;A22;A23;A24	YES
GCAC&GGAU	(..(&)..)	2-2 loop	6ZVI	h1074;h1075;h1076;h1077;h1041;h1042;h1043;h1044	YES
GCACA&UAGC	(...(&)..)	3-2 loop	6NEQ	A127;A128;A129;A130;A115;A116;A117;A118;A119	NO
GCAGC&GAC	(...(&).)	3-1 loop	4R4V	A749;A750;A751;A752;A753;A724;A725;A726	YES
GCC&GAC	(.(&).)	1-1 loop	6OL3	C78;C79;C80;C53;C54;C55	NO
GCC&GC	(.(&))	1-0 loop	3SN2	B18;B19;B20;B13;B14	YES
GCC&GUC	(.(&).)	1-1 loop	6YSI	1744;1745;1746;1733;1734;1735	YES
GCCG&CAC	(..(&).)	2-1 loop	1U6B	B19;B20;B21;B22;B29;B30;B31	YES
GCCGAG&UAUC	(....(&)..)	4-2 loop	6SPB	A919;A920;A921;A922;A923;A924;A834;A835;A836;A837	YES
GCCUG&CGCC	(...(&)..)	3-2 loop	3MEI	B13;B14;B15;B16;B17;A7;A8;A9;A10	NO
GCCUG&CGCC	(...(&)..)	3-2 loop	3MEI	A13;A14;A15;A16;A17;B7;B8;B9;B10	NO
GCG&CAC	(.(&).)	1-1 loop	6AH3	A62;A63;A64;A53;A54;A55	NO
GCG&CAC	(.(&).)	1-1 loop	6AGB	A62;A63;A64;A53;A54;A55	NO
GCG&CC	(.(&))	1-0 loop	4RZD	A78;A79;A80;A56;A57	YES
GCGAC&GAGUC	(...(&)...)	3-3 loop	5Y88	F1097;F1098;F1099;F1100;F1101;F1115;F1116;F1117;F1118;F1119	NO
GCGGAGGA&UUGAAAC	(......(&).....)	6-5 loop	1NJP	0715;0716;0717;0718;0719;0720;0721;0736;0737;0738;0739;0740;0741;0742;0743	NO
GCU&AAC	(.(&).)	1-1 loop	5XXU	22623;22624;22625;22970;22971;22972	NO
GCU&AAC	(.(&).)	1-1 loop	7JQC	A673;A674;A675;A1030;A1031;A1032	NO
GCU&AC	(.(&))	1-0 loop	3HHN	C46;C47;C48;C112;C113	YES
GCU&AC	(.(&))	1-0 loop	4IOA	X1488;X1489;X1490;X1534;X1535	YES
GCU&AC	(.(&))	1-0 loop	5F5H	C18;C19;C20;C4;C5	YES
GCUAAC&GGACCC	(....(&)....)	4-4 loop	4W90	C101;C102;C103;C104;C105;C106;C28;C29;C30;C31;C32;C33	YES
GCUAAC&GGACCC	(....(&)....)	4-4 loop	4QLM	A96;A97;A98;A99;A100;A101;A27;A28;A29;A30;A31;A32	YES
GCUAAC&GGACCC	(....(&)....)	4-4 loop	4QK9	A98;A99;A100;A101;A102;A103;A29;A30;A31;A32;A33;A34	YES
GCUC&GC	(..(&))	2-0 loop	3R2D	R2;R3;R4;R5;S10;S11	NO
GCUUUGAAGCGUGGA&UUCGCGUGGAGC	(.............(&)..........)	13-10 loop	6SPB	A2136;A2137;A2138;A2139;A2140;A2141;A2142;A2143;A2144;A2145;A2146;A2147;A2115;A2116;A2117;A2118;A2119;A2120;A2121;A2122;A2123;A2124;A2125;A2126;A2127;A2128;A2129	NO
GGA&UC	(.(&))	1-0 loop	5XYM	A3021;A3022;A3025;A3026;A3027	NO
GGA&UU	(.(&))	1-0 loop	6OKK	A1924;A1925;A1250;A1251;A1252	NO
GGA&UU	(.(&))	1-0 loop	3J7A	A1924;A1925;A1250;A1251;A1252	NO
GGAACC&GCUAAC	(....(&)....)	4-4 loop	6N5P	A31;A32;A33;A34;A35;A36;A99;A100;A101;A102;A103;A104	NO
GGAAG&CGC	(...(&).)	3-1 loop	1NJP	01332;01333;01334;01335;01336;01344;01345;01346	YES
GGAC&GGAC	(..(&)..)	Double Sheared (2-2 loop)	3CJZ	B18;B19;B20;B21;A5;A6;A7;A8	YES
GGAC&GGAC	(..(&)..)	Double Sheared (2-2 loop)	5LQO	B4;B5;B6;B7;A4;A5;A6;A7	YES
GGACCC&GCUAAC	(....(&)....)	4-4 loop	4W90	C28;C29;C30;C31;C32;C33;C101;C102;C103;C104;C105;C106	NO
GGACCC&GCUAAC	(....(&)....)	4-4 loop	4QLM	A27;A28;A29;A30;A31;A32;A96;A97;A98;A99;A100;A101	NO
GGACCC&GCUAAC	(....(&)....)	4-4 loop	4QK9	A29;A30;A31;A32;A33;A34;A98;A99;A100;A101;A102;A103	NO
GGACG&CUAAC	(...(&)...)	Triple sheared (3-3 loop)	3IGI	A113;A114;A115;A116;A117;A70;A71;A72;A73;A74	NO
GGACUG&CGC	(....(&).)	4-1 loop	6DLR	A36;A37;A38;A39;A40;A41;A21;A22;A23	NO
GGAG&CAC	(..(&).)	2-1 loop	5MSF	R3;R4;R5;R6;R13;R14;R15	YES
GGAG&UGAC	(..(&)..)	2-2 loop	1HNW	A1481;A1482;A1483;A1484;A1416;A1417;A1418;A1419	YES
GGAG&UGAC	(..(&)..)	2-2 loop	6SPC	a1475;a1476;a1477;a1478;a1410;a1411;a1412;a1413	YES
GGAG&UGAC	(..(&)..)	2-2 loop	1FJG	A1481;A1482;A1483;A1484;A1416;A1417;A1418;A1419	YES
GGAG&UGAC	(..(&)..)	2-2 loop	1N32	A1481;A1482;A1483;A1484;A1416;A1417;A1418;A1419	YES
GGAG&UGAC	(..(&)..)	2-2 loop	4KHP	A1459;A1460;A1461;A1462;A1399;A1400;A1401;A1402	YES
GGAG&UGAC	(..(&)..)	2-2 loop	4JV5	A1481;A1482;A1483;A1484;A1416;A1417;A1418;A1419	YES
GGAG&UGAC	(..(&)..)	2-2 loop	4XWF	A7;A8;A9;A10;A36;A37;A38;A39	YES
GGAG&UGAC	(..(&)..)	2-2 loop	1XNR	A1481;A1482;A1483;A1484;A1416;A1417;A1418;A1419	YES
GGAG&UGAC	(..(&)..)	2-2 loop	1XNQ	A1481;A1482;A1483;A1484;A1416;A1417;A1418;A1419	YES
GGAG&UGAC	(..(&)..)	2-2 loop	2UXC	A1481;A1482;A1483;A1484;A1416;A1417;A1418;A1419	YES
GGAG&UGAC	(..(&)..)	2-2 loop	2UXD	A1481;A1482;A1483;A1484;A1416;A1417;A1418;A1419	YES
GGAGAAG&CGUAAC	(.....(&)....)	7x6 Sarcin-Ricin loop (5-4 loop)	5XYM	A1917;A1918;A1919;A1920;A1921;A1922;A1923;A1907;A1908;A1909;A1910;A1911;A1912	YES
GGAGAAG&CGUAAC	(.....(&)....)	7x6 Sarcin-Ricin loop (5-4 loop)	6YS3	b1698;b1699;b1700;b1701;b1702;b1703;b1704;b1688;b1689;b1690;b1691;b1692;b1693	YES
GGAGAAG&CGUAAC	(.....(&)....)	7x6 Sarcin-Ricin loop (5-4 loop)	6SPB	A1686;A1687;A1688;A1689;A1690;A1691;A1692;A1676;A1677;A1678;A1679;A1680;A1681	YES
GGAGG&CGCC	(...(&)..)	3-2 loop	1J2B	C943;C944;C945;C946;C947;C926;C927;C928;C929	NO
GGAU&GCAC	(..(&)..)	Tandem non-canonical cWW pairs (2-2 loop)	6ZVI	h1041;h1042;h1043;h1044;h1074;h1075;h1076;h1077	NO
GGAUA&UAC	(...(&).)	2-1 loop	6AZ1	11846;11847;11848;11903;11904;11905;11906;11907	NO
GGAUG&CUGAC	(...(&)...)	3-3 loop	7JQC	A207;A208;A209;A210;A211;A188;A189;A190;A191;A192	NO
GGAUUUCCAACGG&CGGUUGGCCGGUC	(...........(&)...........)	11-11 loop	6ZVI	h676;h677;h678;h679;h680;h681;h682;h683;h684;h685;h686;h687;h688;h646;h647;h648;h649;h650;h651;h652;h653;h654;h655;h656;h657;h658	NO
GGC&GAC	(.(&).)	1-1 loop	4M4O	B12;B13;B14;B46;B47;B48	NO
GGC&GC	(.(&))	1-0 loop	1FJG	A644;A645;A594;A595;A596	NO
GGC&GC	(.(&))	1-0 loop	1XNQ	A644;A645;A594;A595;A596	NO
GGC&GC	(.(&))	1-0 loop	1HNW	A644;A645;A594;A595;A596	NO
GGC&GC	(.(&))	1-0 loop	2UXB	A644;A645;A594;A595;A596	NO
GGC&GC	(.(&))	1-0 loop	2UXC	A644;A645;A594;A595;A596	NO
GGC&GC	(.(&))	1-0 loop	4K0K	A628;A629;A578;A579;A580	NO
GGC&GC	(.(&))	1-0 loop	2UXD	A644;A645;A594;A595;A596	NO
GGC&GC	(.(&))	1-0 loop	4KHP	A628;A629;A578;A579;A580	NO
GGC&GC	(.(&))	1-0 loop	1N32	A644;A645;A594;A595;A596	NO
GGC&GC	(.(&))	1-0 loop	4JV5	A644;A645;A594;A595;A596	NO
GGC&GC	(.(&))	1-0 loop	4JYA	A628;A629;A578;A579;A580	NO
GGC&GC	(.(&))	1-0 loop	1XNR	A644;A645;A594;A595;A596	NO
GGC&GC	(.(&))	1-0 loop	1N33	A644;A645;A594;A595;A596	NO
GGC&GC	(.(&))	1-0 loop	4B3R	A644;A645;A594;A595;A596	NO
GGCC&GAUC	(..(&)..)	2-2 loop	4X4N	G28;G29;G30;G31;G1;G2;G3;G4	NO
GGCGGAAA&UGGGC	(......(&)...)	6-3 loop	5UNE	A10;A11;A12;A13;A14;B31;B32;B33;B34;B35;B36;B37;B38	NO
GGCGGAAA&UGGGC	(......(&)...)	6-3 loop	5UNE	B10;B11;B12;B13;B14;A31;A32;A33;A34;A35;A36;A37;A38	NO
GGG&CAC	(.(&).)	1-1 loop	3DIL	A115;A116;A117;A137;A138;A139	NO
GGG&CAC	(.(&).)	1-1 loop	3D0U	A112;A113;A114;A134;A135;A136	NO
GGG&CAU	(.(&).)	1-1 loop	4JV5	A1486;A1487;A1488;A1412;A1413;A1414	NO
GGG&CAU	(.(&).)	1-1 loop	2UXC	A1486;A1487;A1488;A1412;A1413;A1414	NO
GGG&CAU	(.(&).)	1-1 loop	5O5J	A1470;A1471;A1472;A1395;A1396;A1397	NO
GGG&CAU	(.(&).)	1-1 loop	1N33	A1486;A1487;A1488;A1412;A1413;A1414	NO
GGG&CAU	(.(&).)	1-1 loop	4B3R	A1486;A1487;A1488;A1412;A1413;A1414	NO
GGG&CAU	(.(&).)	1-1 loop	4JYA	A1464;A1465;A1466;A1395;A1396;A1397	NO
GGG&CAU	(.(&).)	1-1 loop	1N32	A1486;A1487;A1488;A1412;A1413;A1414	NO
GGG&CAU	(.(&).)	1-1 loop	2UXD	A1486;A1487;A1488;A1412;A1413;A1414	NO
GGG&CAU	(.(&).)	1-1 loop	1XNQ	A1486;A1487;A1488;A1412;A1413;A1414	NO
GGG&CAU	(.(&).)	1-1 loop	1FJG	A1486;A1487;A1488;A1412;A1413;A1414	NO
GGG&CAU	(.(&).)	1-1 loop	4KHP	A1464;A1465;A1466;A1395;A1396;A1397	NO
GGG&CAU	(.(&).)	1-1 loop	1XNR	A1486;A1487;A1488;A1412;A1413;A1414	NO
GGG&CAU	(.(&).)	1-1 loop	1HNW	A1486;A1487;A1488;A1412;A1413;A1414	NO
GGG&UU	(.(&))	1-0 loop	6SPC	a1384;a1385;a919;a920;a921	NO
GGG&UU	(.(&))	1-0 loop	2UXB	A1390;A1391;A925;A926;A927	NO
GGGA&UAAC	(..(&)..)	2-2 loop	5O5J	A1457;A1458;A1459;A1460;A1407;A1408;A1409;A1410	YES
GGGAAAG&UAACAC	(.....(&)....)	5-4 loop (7x6 sarcin-ricin loop)	2R8S	R110;R111;R112;R113;R114;R115;R116;R205;R206;R207;R208;R210;R211	YES
GGGAAC&GGGAAC	(....(&)....)	Quadruple sheared	3FTF	D1515;D1516;D1517;D1518;D1519;D1520;C1515;C1516;C1517;C1518;C1519;C1520	YES
GGGAAC&GGGAAC	(....(&)....)	Quadruple sheared	3FTE	D1515;D1516;D1517;D1518;D1519;D1520;C1515;C1516;C1517;C1518;C1519;C1520	YES
GGGAGC&GGGAGC	(....(&)....)	4-4 loop	1D4R	B12;B13;B14;B15;B16;B17;A12;A13;A14;A15;A16;A17	YES
GGGCAG&CGAUGC	(....(&)....)	4-4 loop	7JQC	A1129;A1130;A1131;A1132;A1133;A1134;A1098;A1099;A1100;A1101;A1102;A1103	NO
GGGU&GAC	(..(&).)	2-1 loop	6N7R	R539;R540;R541;R542;R170;R171;R172	YES
GGU&AAC	(.(&).)	1-1 loop	3IVK	M87;M88;M89;M102;M103;M104	NO
GGU&AAC	(.(&).)	1-1 loop	3HHN	C87;C88;C89;C102;C103;C104	NO
GGU&AC	(.(&))	1-0 loop	6NEQ	A524;A525;A526;A828;A829	NO
GGU&GC	(.(&))	1-0 loop	3SUX	X76;X77;X78;X20;X21	NO
GGUAC&GGGC	(...(&)..)	tWW and non-canonical cWW (3-2 loop)	1DUQ	F323;F324;F325;F326;F327;E304;E305;E306;E307	NO
GGUAC&GGGC	(...(&)..)	tWW and non-canonical cWW (3-2 loop)	1DUQ	H423;H424;H425;H426;H427;G404;G405;G406;G407	NO
GGUAC&GGGC	(...(&)..)	tWW and non-canonical cWW (3-2 loop)	1DUQ	D223;D224;D225;D226;D227;C204;C205;C206;C207	NO
GGUAC&GGGC	(...(&)..)	tWW and non-canonical cWW (3-2 loop)	1DUQ	B123;B124;B125;B126;B127;A104;A105;A106;A107	NO
GGUAC&GGGC	(...(&)..)	tWW and non-canonical cWW (3-2 loop)	1CSL	B70;B71;B72;B73;B74;A46;A47;A48;A49	NO
GGUAG&CGAAC	(...(&)...)	3-3 loop	6SWD	22766;22767;22768;22769;22770;22746;22747;22748;22749;22750	NO
GGUCAG&CUAC	(....(&)..)	4-2 loop	1NJP	01503;01504;01505;01506;01507;01508;01514;01515;01516;01517	NO
GGUCUG&CGC	(....(&).)	4-1 loop	5T83	A33;A34;A35;A36;A37;A38;A21;A22;A23	NO
GGUGCC&GUCUC	(....(&)...)	4-3 loop	4IOA	X767;X768;X769;X770;X771;X751;X752;X753;X754;X755;X756	NO
GGUGG&CGC	(...(&).)	3-1 loop	7D81	A33;A34;A35;A36;A37;A22;A23;A24	NO
GUA&UC	(.(&))	1-0 loop	3NKB	B47;B48;B55;B56;B57	NO
GUA&UCC	(.(&).)	1-1 loop	6SPB	A744;A745;A746;A731;A732;A733	YES
GUAAC&GCCC	(...(&)..)	UAA/GAN variation (3-2 loop)	3LOA	B1497;B1498;B1499;B1500;B1501;A1401;A1402;A1403;A1404	YES
GUAAG&UAUC	(...(&)..)	3-2 loop	6SPB	A1189;A1190;A1191;A1192;A1193;A1227;A1228;A1229;A1230	YES
GUAAG&UAUC	(...(&)..)	3-2 loop	6YS3	b1204;b1205;b1206;b1207;b1208;b1242;b1243;b1244;b1245	YES
GUAC&GGC	(..(&).)	2-1 loop	1NJP	02393;02394;02395;02379;02380;02381;02382	NO
GUC&GC	(.(&))	1-0 loop	5XYI	22479;22480;22481;22508;22509	NO
GUC&GC	(.(&))	1-0 loop	2A64	A51;A52;A53;A395;A396	NO
GUC&GC	(.(&))	1-0 loop	1J9H	C21;C22;C23;D33;D34	NO
GUC&GC	(.(&))	1-0 loop	1J9H	A3;A4;A5;B15;B16	NO
GUC&GC	(.(&))	1-0 loop	1J9H	D30;D31;D32;C24;C25	NO
GUC&GC	(.(&))	1-0 loop	1J9H	B12;B13;B14;A6;A7	NO
GUC&GC	(.(&))	1-0 loop	6VPC	A59;A60;A61;A55;A56	NO
GUC&GC	(.(&))	1-0 loop	5F9R	A76;A77;A78;A72;A73	NO
GUC&GC	(.(&))	1-0 loop	5FQ5	A58;A59;A60;A54;A55	NO
GUC&GCC	(.(&).)	1-1 loop	6YSI	1733;1734;1735;1744;1745;1746	NO
GUC&GU	(.(&))	1-0 loop	5Y88	B32;B33;B34;B120;B121	NO
GUCAAUUCG&CC	(.......(&))	7-0 loop	6CB3	A59;A60;A38;A39;A40;A41;A42;A43;A44;A45;A46	NO
GUCCC&GAACC	(...(&)...)	3-3 loop	5XYM	B35;B36;B37;B38;B39;B45;B46;B47;B48;B49	NO
GUCGUG&UCUUC	(....(&)...)	4-3 loop	2PN3	A61;A62;A63;A64;A65;B102;B103;B104;B105;B106;B107	NO
GUCGUG&UCUUC	(....(&)...)	4-3 loop	3TZR	A61;A62;A63;A64;A65;B102;B103;B104;B105;B106;B107	NO
GUG&CC	(.(&))	1-0 loop	2A64	A66;A67;A68;A77;A78	NO
GUG&CC	(.(&))	1-0 loop	1XNR	A1048;A1049;A1050;A1208;A1209	NO
GUG&CC	(.(&))	1-0 loop	4FRN	A23;A24;A25;A39;A40	NO
GUG&CC	(.(&))	1-0 loop	4B3R	A1048;A1049;A1050;A1208;A1209	NO
GUG&CC	(.(&))	1-0 loop	4K0K	A1031;A1032;A1033;A1190;A1191	NO
GUG&CC	(.(&))	1-0 loop	4JYA	A1031;A1032;A1033;A1190;A1191	NO
GUG&CC	(.(&))	1-0 loop	1N32	A1048;A1049;A1050;A1208;A1209	NO
GUG&CC	(.(&))	1-0 loop	4JV5	A1048;A1049;A1050;A1208;A1209	NO
GUG&CC	(.(&))	1-0 loop	4KHP	A1031;A1032;A1033;A1190;A1191	NO
GUG&CC	(.(&))	1-0 loop	3J7A	A1369;A1370;A1371;A1686;A1687	NO
GUG&CC	(.(&))	1-0 loop	6OKK	A1369;A1370;A1371;A1686;A1687	NO
GUG&CC	(.(&))	1-0 loop	2UXC	A1048;A1049;A1050;A1208;A1209	NO
GUG&CC	(.(&))	1-0 loop	6ZVI	h279;h280;h281;h275;h276	NO
GUG&CC	(.(&))	1-0 loop	6ZVI	h1051;h1052;h1053;h1066;h1067	NO
GUG&CC	(.(&))	1-0 loop	6ZVI	h1268;h1269;h1270;h1440;h1441	NO
GUG&CC	(.(&))	1-0 loop	5O5J	A1436;A1437;A1438;A1432;A1433	NO
GUG&CC	(.(&))	1-0 loop	5O5J	A1028;A1029;A1030;A1189;A1190	NO
GUG&CC	(.(&))	1-0 loop	6ZVI	h279;h280;h281;h275;h276	NO
GUG&CC	(.(&))	1-0 loop	6ZVI	h1051;h1052;h1053;h1066;h1067	NO
GUG&CC	(.(&))	1-0 loop	6ZVI	h1268;h1269;h1270;h1440;h1441	NO
GUG&CC	(.(&))	1-0 loop	1XNQ	A1048;A1049;A1050;A1208;A1209	NO
GUG&CC	(.(&))	1-0 loop	6QKL	N1442;N1443;N1444;N1531;N1532	NO
GUG&CC	(.(&))	1-0 loop	1FJG	A1048;A1049;A1050;A1208;A1209	NO
GUG&CC	(.(&))	1-0 loop	1HNW	A1048;A1049;A1050;A1208;A1209	NO
GUG&CCC	(.(&).)	1-1 loop	3PO2	T19;T20;T21;P7;P8;P9	NO
GUG&CCC	(.(&).)	1-1 loop	3PO3	T19;T20;T21;P7;P8;P9	NO
GUG&CCC	(.(&).)	1-1 loop	4BXX	T19;T20;T21;P7;P8;P9	NO
GUG&CCC	(.(&).)	1-1 loop	4JYA	A196;A197;A198;A181;A182;A183	NO
GUG&CUC	(.(&).)	1-1 loop	6FF4	6688;6689;6690;228;229;2210	NO
GUG&CUC	(.(&).)	1-1 loop	6YSI	11307;11308;11309;11298;11299;11300	NO
GUG&CUC	(.(&).)	1-1 loop	6SPB	A306;A307;A308;A297;A298;A299	NO
GUGAG&CCC	(...(&).)	3-1 loop	6AH3	A289;A290;A291;A292;A293;A278;A279;A280	NO
GUGAG&CCC	(...(&).)	3-1 loop	6AGB	A289;A290;A291;A292;A293;A278;A279;A280	NO
GUGC&GGC	(..(&).)	2-1 loop	1U9S	A157;A158;A159;A160;A140;A141;A142	NO
GUU&AC	(.(&))	1-0 loop	2R8S	R129;R130;R131;R192;R193	NO
GUU&AC	(.(&))	1-0 loop	2PJP	B16;B17;B18;B29;B30	NO
GUU&AC	(.(&))	1-0 loop	6LT7	C46;C47;C48;C41;C42	NO
GUU&AC	(.(&))	1-0 loop	3SNP	C18;C19;C20;C13;C14	NO
GUU&AUC	(.(&).)	1-1 loop	4KYY	A5;A6;A7;B11;B12;B13	NO
GUU&AUC	(.(&).)	1-1 loop	4KYY	B5;B6;B7;A11;A12;A13	NO
GUUAUCAGAAAUUCACG&CGAUGGGAACGGC	(...............(&)...........)	15-11 loop	6AGB	A201;A202;A203;A204;A205;A206;A207;A208;A209;A210;A211;A212;A213;A214;A215;A216;A217;A240;A241;A242;A243;A244;A245;A246;A247;A248;A249;A250;A251;A252	NO
GUUAUCAGAAAUUCACG&CGAUGGGAACGGC	(...............(&)...........)	15-11 loop	6AH3	A201;A202;A203;A204;A205;A206;A207;A208;A209;A210;A211;A212;A213;A214;A215;A216;A217;A240;A241;A242;A243;A244;A245;A246;A247;A248;A249;A250;A251;A252	NO
GUUCG&CC	(...(&))	Multiple bulged bases (3-0 loop)	1R3E	D408;D409;D410;D411;D412;E415;E416	YES
GUUCG&CC	(...(&))	Multiple bulged bases (3-0 loop)	1R3E	E408;E409;E410;E411;E412;D415;D416	YES
GUUG&CACC	(..(&)..)	2-2 loop	1NJP	01070;01071;01072;01073;01087;01088;01089;01090	NO
GUUG&CUC	(..(&).)	2-1 loop	5B2P	B28;B29;B30;B31;B44;B45;B46	NO
UAA&UA	(.(&))	1-0 loop	1I9X	A4;A5;A6;B9;B10	YES
UAA&UA	(.(&))	1-0 loop	1I9X	B4;B5;B6;A9;A10	YES
UAA&UAG	(.(&).)	1-1 loop	6NEQ	A96;A97;A98;A82;A83;A84	YES
UAAAGAGUG&CA	(.......(&))	7-0 loop	4M4O	B15;B16;B17;B18;B19;B20;B21;B22;B23;B44;B45	NO
UAAC&GAG	(..(&).)	2-1 loop	5O5J	A1428;A1429;A1430;A1431;A1439;A1440;A1441	YES
UAAC&GGGA	(..(&)..)	2-2 loop	5O5J	A1407;A1408;A1409;A1410;A1457;A1458;A1459;A1460	NO
UAAC&GUA	(..(&).)	2-1 loop	3CGR	B18;B19;B20;B21;A6;A7;A8	NO
UAAC&GUA	(..(&).)	2-1 loop	3CGP	B19;B20;B21;B22;A5;A6;A7	NO
UAAG&CA	(..(&))	2-0 loop	4R4V	A719;A720;A721;A722;A755;A756	YES
UAAG&CAA	(..(&).)	2-1 loop	6N7R	R77;R78;R79;R80;R123;R124;R125	YES
UAAGACAG&CAAUGACG	(......(&)......)	Kink-turn with non-sequential stacking	3RW6	H11;H12;H13;H14;H15;H16;H17;H18;H43;H44;H45;H46;H47;H48;H49;H50	NO
UAAU&AA	(..(&))	cWW-cSH-cWS-cWW (2-0 loop)	3RW6	H53;H54;H55;H56;H7;H8	YES
UAAU&AG	(..(&))	2-0 loop	3RW6	H38;H39;H40;H41;H20;H21	YES
UAC&GA	(.(&))	1-0 loop	1JZV	D32;D33;D34;C24;C25	YES
UAC&GA	(.(&))	1-0 loop	1JZV	B12;B13;B14;A4;A5	YES
UAC&GG	(.(&))	1-0 loop	4IOA	X2380;X2381;X2382;X2393;X2394	YES
UACA&UUAA	(..(&)..)	2-2 loop	6ZVI	h517;h518;h519;h520;h532;h533;h534;h535	YES
UACC&GA	(..(&))	2-0 loop	4IOA	X2417;X2418;X2419;X2420;X2053;X2054	YES
UACC&GA	(..(&))	2-0 loop	1NJP	02417;02418;02419;02420;02053;02054	YES
UACU&AA	(..(&))	cWW-cSH-cWS-cWW (2-0 loop)	6SPB	A2425;A2426;A2427;A2428;A2057;A2058	YES
UAG&CA	(.(&))	1-0 loop	4R4V	A712;A713;A714;A660;A661	YES
UAG&CA	(.(&))	1-0 loop	2QWY	A40;A41;A42;A23;A24	YES
UAG&CAA	(.(&).)	1-1 loop	6N7R	R336;R337;R338;R486;R487;R488	NO
UAG&CAG	(.(&).)	1-1 loop	5UNE	B16;B17;B18;A27;A28;A29	NO
UAG&CAG	(.(&).)	1-1 loop	5UNE	A16;A17;A18;B27;B28;B29	NO
UAG&CCG	(.(&).)	1-1 loop	5ZTM	C118;C119;C120;C162;C163;C164	NO
UAG&CG	(.(&))	1-0 loop	6SPB	A1476;A1477;A1478;A1486;A1487	YES
UAG&UAA	(.(&).)	1-1 loop	6NEQ	A82;A83;A84;A96;A97;A98	NO
UAG&UCA	(.(&).)	1-1 loop	5XXU	22515;22516;22517;22533;22534;22535	YES
UAU&ACA	(.(&).)	1-1 loop	1NJP	0917;0918;0919;0883;0884;0885	NO
UAUGUAG&UGAAA	(.....(&)...)	6x5 Sarcin-Ricin; G-bulge (3-5 loop)	6YS3	b1714;b1715;b1716;b1717;b1718;b1719;b1720;b1744;b1745;b1746;b1747;b1748	YES
UAUUGG&CAGG	(....(&)..)	4-2 loop	3CUL	C44;C45;C46;C47;C48;C49;C22;C23;C24;C25	YES
UAUUGG&CAGG	(....(&)..)	4-2 loop	3CUL	D144;D145;D146;D147;D148;D149;D122;D123;D124;D125	YES
UCA&UA	(.(&))	1-0 loop	3J7A	A24;A25;A26;A607;A608	YES
UCA&UA	(.(&))	1-0 loop	6OKK	A24;A25;A26;A607;A608	YES
UCA&UA	(.(&))	1-0 loop	6AZ1	124;125;126;1649;1650	YES
UCA&UAG	(.(&).)	1-1 loop	5XXU	22533;22534;22535;22515;22516;22517	NO
UCACAG&UCACAG	(....(&)....)	4-4 loop	1KD5	B3;B4;B5;B6;B7;B8;A3;A4;A5;A6;A7;A8	YES
UCACAG&UCACAG	(....(&)....)	4-4 loop	1KD4	B3;B4;B5;B6;B7;B8;A3;A4;A5;A6;A7;A8	YES
UCAGGU&AAGCAG	(....(&)....)	tSH-tHW-tHS-cWW (4-4 loop)	1LNT	A4;A5;A6;A7;A8;A9;B16;B17;B18;B19;B20;B21	NO
UCC&GA	(.(&))	1-0 loop	6YSI	1426;1427;1428;143;144	YES
UCC&GA	(.(&))	1-0 loop	6YS3	b434;b435;b436;b43;b44	YES
UCC&GAA	(.(&).)	1-1 loop	4P95	A549;A550;A551;A267;A268;A269	NO
UCC&GAA	(.(&).)	1-1 loop	5XYI	2523;2524;2525;2221;2222;2223	NO
UCC&GUA	(.(&).)	1-1 loop	6SPB	A731;A732;A733;A744;A745;A746	NO
UCG&CA	(.(&))	1-0 loop	5XYM	A2428;A2429;A2430;A2447;A2448	YES
UCG&CA	(.(&))	1-0 loop	6ZYM	65;66;67;614;615	YES
UCG&CA	(.(&))	1-0 loop	1DQF	B15;B16;B17;A3;A4	YES
UCG&CA	(.(&))	1-0 loop	1DQH	B15;B16;B17;A3;A4	YES
UCG&CCG	(.(&).)	1-1 loop	4IOA	Y82;Y83;Y84;Y97;Y98;Y99	NO
UCUCUAGCGUG&UCGGG	(.........(&)...)	9-3 loop	6N7R	R446;R447;R448;R449;R450;R361;R362;R363;R364;R365;R366;R367;R368;R369;R370;R371	NO
UCUUAG&CGACCA	(....(&)....)	4-4 loop	2OIU	P35;P36;P37;P38;P39;P40;P21;P22;P23;P24;P25;P26	NO
UGA&UA	(.(&))	1-0 loop	2UXC	A30;A31;A32;A552;A553	NO
UGA&UA	(.(&))	1-0 loop	1FJG	A30;A31;A32;A552;A553	NO
UGA&UA	(.(&))	1-0 loop	1HNW	A30;A31;A32;A552;A553	NO
UGA&UA	(.(&))	1-0 loop	2UXB	A30;A31;A32;A552;A553	NO
UGA&UA	(.(&))	1-0 loop	1XNR	A30;A31;A32;A552;A553	NO
UGA&UA	(.(&))	1-0 loop	1N33	A30;A31;A32;A552;A553	NO
UGA&UA	(.(&))	1-0 loop	4K0K	A31;A32;A33;A536;A537	NO
UGAACCGGC&GUCAAAA	(.......(&).....)	7-5 loop	1L9A	B181;B182;B183;B184;B185;B186;B187;B188;B189;B210;B211;B212;B213;B214;B215;B216	NO
UGAC&GGAG	(..(&)..)	Double Sheared (2-2 loop)	1HNW	A1481;A1482;A1483;A1484;A1416;A1417;A1418;A1419	NO
UGAC&GGAG	(..(&)..)	Double Sheared (2-2 loop)	6SPC	a1475;a1476;a1477;a1478;a1410;a1411;a1412;a1413	NO
UGAC&GGAG	(..(&)..)	Double Sheared (2-2 loop)	1FJG	A1481;A1482;A1483;A1484;A1416;A1417;A1418;A1419	NO
UGAC&GGAG	(..(&)..)	Double Sheared (2-2 loop)	1N32	A1481;A1482;A1483;A1484;A1416;A1417;A1418;A1419	NO
UGAC&GGAG	(..(&)..)	Double Sheared (2-2 loop)	4KHP	A1459;A1460;A1461;A1462;A1399;A1400;A1401;A1402	NO
UGAC&GGAG	(..(&)..)	Double Sheared (2-2 loop)	4JV5	A1481;A1482;A1483;A1484;A1416;A1417;A1418;A1419	NO
UGAC&GGAG	(..(&)..)	Double Sheared (2-2 loop)	1XNR	A1481;A1482;A1483;A1484;A1416;A1417;A1418;A1419	NO
UGAC&GGAG	(..(&)..)	Double Sheared (2-2 loop)	1XNQ	A1481;A1482;A1483;A1484;A1416;A1417;A1418;A1419	NO
UGAC&GGAG	(..(&)..)	Double Sheared (2-2 loop)	2UXC	A1481;A1482;A1483;A1484;A1416;A1417;A1418;A1419	NO
UGAC&GGAG	(..(&)..)	Double Sheared (2-2 loop)	2UXD	A1481;A1482;A1483;A1484;A1416;A1417;A1418;A1419	NO
UGAC&GUA	(..(&).)	2-1 loop	3CGS	B19;B20;B21;B22;A5;A6;A7	NO
UGAGAG&CUGUAG	(....(&)....)	4-4 loop	5XYM	A1738;A1739;A1740;A1741;A1742;A1743;A1697;A1698;A1699;A1700;A1701;A1702	NO
UGAGG&UGGAG	(...(&)...)	3-3 loop	6YS3	b1722;b1723;b1724;b1725;b1726;b1738;b1739;b1740;b1741;b1742	YES
UGAGUAU&AAAAAA	(.....(&)....)	cWW-tSH-tHW-cSH-tHH-tHS-cWW (5-4 loop)	1NBS	B165;B166;B167;B168;B169;B170;B171;B138;B139;B140;B141;B142;B143	NO
UGAUC&GCGUA	(...(&)...)	cWH basepair and non-canonical AC (3-3 loop)	2GDI	X59;X60;X61;X62;X63;X76;X77;X78;X79;X80	NO
UGAUC&GCGUA	(...(&)...)	cWH basepair and non-canonical AC (3-3 loop)	3K0J	F159;F160;F161;F162;F163;F176;F177;F178;F179;F180	NO
UGAUGACC&GCAAG	(......(&)...)	Kink-turn (6-3 loop)	4AOB	A31;A32;A33;A34;A35;A36;A37;A38;A17;A18;A19;A20;A21	NO
UGC&GG	(.(&))	Stack outside cWW (1-0 loop)	3DIL	A109;A110;A111;A84;A85	NO
UGC&GG	(.(&))	Stack outside cWW (1-0 loop)	4IOA	X2853;X2854;X2855;X2813;X2814	NO
UGC&GGA	(.(&).)	1-1 loop	5F5F	B5;B6;B7;B14;B15;B16	NO
UGCAG&CAA	(...(&).)	3-1 loop (NiCo riboswitch RNA)	4RUM	A38;A39;A40;A41;A42;A20;A21;A22	YES
UGCAG&CCAAG	(...(&)...)	3-3 loop	2R8S	R253;R254;R255;R256;R257;R216;R217;R218;R219;R220	NO
UGG&CAA	(.(&).)	1-1 loop	7LYF	A46;A47;A48;A84;A85;A86	NO
UGG&CAG	(.(&).)	1-1 loop	3CUL	D157;D158;D159;D187;D188;D189	NO
UGG&UGA	(.(&).)	1-1 loop	5UNE	B39;B40;B41;A7;A8;A9	NO
UGG&UGA	(.(&).)	1-1 loop	5UNE	A39;A40;A41;B7;B8;B9	NO
UGGAG&CGAAG	(...(&)...)	tSH-tHS-tWS (3-3 loop)	4UYK	R111;R112;R113;R114;R115;R86;R87;R88;R89;R90	NO
UGGAG&UGAGG	(...(&)...)	Triple sheared (3-3 loop)	6YS3	b1738;b1739;b1740;b1741;b1742;b1722;b1723;b1724;b1725;b1726	NO
UGGC&GAG	(..(&).)	2-1 loop	5O5J	A1423;A1424;A1425;A1426;A1443;A1444;A1445	YES
UGGCGAACAG&CGG	(........(&).)	8-1 loop	4XWF	A11;A12;A13;A14;A15;A16;A17;A18;A19;A20;A33;A34;A35	NO
UGGG&CAA	(..(&).)	2-1 loop	5XYM	A2463;A2464;A2465;A2466;A2307;A2308;A2309	YES
UGGG&UAG	(..(&).)	2-1 loop	6YS3	b2240;b2241;b2242;b2243;b2085;b2086;b2087	YES
UGGG&UAG	(..(&).)	2-1 loop	6SPB	A2223;A2224;A2225;A2226;A2068;A2069;A2070	YES
UGGG&UAG	(..(&).)	2-1 loop	6QKL	N2937;N2938;N2939;N2940;N2689;N2690;N2691	YES
UGGGAUU&ACGAAG	(.....(&)....)	5-4 loop	6JXM	B50;B51;B52;B53;B54;B55;B56;B34;B35;B36;B37;B38;B39	YES
UGU&AA	(.(&))	cWW-L-cWW (1-0 loop)	4C7O	E27;E28;E29;E15;E16	NO
UGU&AGA	(.(&).)	1-1 loop	7JQC	A152;A153;A154;A164;A165;A166	NO
UGU&AGA	(.(&).)	1-1 loop	6ZVI	h150;h151;h152;h162;h163;h164	NO
UGUG&CUG	(..(&).)	2-1 loop	4QIK	D11;D12;D13;D14;C10;C11;C12	YES
UGUUCG&CAG	(....(&).)	4-1 loop	6CK5	A36;A37;A38;A39;A40;A41;A21;A22;A23	YES
UGUUUG&UGAUA	(....(&)...)	4-3 loop	6SPB	A2476;A2477;A2478;A2479;A2480;A2481;A2444;A2445;A2446;A2447;A2448	NO
UUA&UG	(.(&))	1-0 loop	4R4V	A777;A778;A779;A607;A608	NO
UUAA&UACA	(..(&)..)	2-2 loop	6ZVI	h532;h533;h534;h535;h517;h518;h519;h520	NO
UUAGUAC&GGAAUA	(.....(&)....)	7x6 Sarcin-Ricin with UU cWW pair; G-bulge	1UN6	E72;E73;E74;E75;E76;E77;E78;E98;E99;E100;E101;E102;E103	YES
UUAUC&GUG	(...(&).)	3-1 loop	6ZVI	h1369;h1370;h1371;h1372;h1373;h1352;h1353;h1354	YES
UUAUUU&AUUCA	(....(&)...)	4-3 loop	6ZVI	h117;h118;h119;h120;h121;h122;h295;h296;h297;h298;h299	YES
UUC&GA	(.(&))	1-0 loop	6YL5	A19;A20;A21;B47;B48	NO
UUC&GA	(.(&))	1-0 loop	6YML	A19;A20;A21;B47;B48	NO
UUC&GG	(.(&))	1-0 loop	3CUL	C17;C18;C19;C1;C2	NO
UUCG&UUCG	(..(&)..)	Tandem non-canonical cWW pairs (2-2 loop)	1QBP	B22;B23;B24;B25;A7;A8;A9;A10	YES
UUCG&UUCG	(..(&)..)	Tandem non-canonical cWW pairs (2-2 loop)	1QBP	F82;F83;F84;F85;E67;E68;E69;E70	YES
UUCG&UUCG	(..(&)..)	Tandem non-canonical cWW pairs (2-2 loop)	1QBP	D52;D53;D54;D55;C37;C38;C39;C40	YES
UUCG&UUCG	(..(&)..)	Tandem non-canonical cWW pairs (2-2 loop)	422D	B19;B20;B21;B22;A7;A8;A9;A10	YES
UUCU&AAUA	(..(&)..)	2-2 loop	6ZVI	h1345;h1346;h1347;h1348;h1377;h1378;h1379;h1380	NO
UUCUA&UUCUA	(...(&)...)	3-3 loop	5BTM	A42;A43;A44;A45;A46;A10;A11;A12;A13;A14	YES
UUCUUU&AUUGA	(....(&)...)	4-3 loop	6MWN	B659;B660;B661;B662;B663;B664;B643;B644;B645;B646;B647	NO
UUG&CCG	(.(&).)	1-1 loop	3J7A	A1970;A1971;A1972;A2018;A2019;A2020	NO
UUG&CCG	(.(&).)	1-1 loop	6OKK	A1970;A1971;A1972;A2018;A2019;A2020	NO
UUG&UG	(.(&))	1-0 loop	6N7R	R384;R385;R386;R433;R434	NO
UUG&UG	(.(&))	1-0 loop	6YS3	b2206;b2207;b2208;b2224;b2225	NO
UUG&UUA	(.(&).)	1-1 loop	7JQC	A1803;A1804;A1805;A1729;A1730;A1731	NO
UUU&ACA	(.(&).)	1-1 loop	5XYI	2518;2519;2520;2226;2227;2228	NO
UUU&AG	(.(&))	1-0 loop	7KKV	B497;B498;B499;B506;B507	NO
UUU&AUA	(.(&).)	1-1 loop	6QKL	N2930;N2931;N2932;N2696;N2697;N2698	NO
UUU&AUA	(.(&).)	1-1 loop	4Y1M	B4;B5;B6;B103;B104;B105	NO
UUU&AUG	(.(&).)	1-1 loop	6YS3	b872;b873;b874;b907;b908;b909	NO
UUU&AUG	(.(&).)	1-1 loop	6ZVI	h748;h749;h750;h799;h800;h801	NO
UUU&AUG	(.(&).)	1-1 loop	3J7A	A798;A799;A800;A862;A863;A864	NO
UUU&AUG	(.(&).)	1-1 loop	6YSI	11861;11862;11863;11896;11897;11898	NO
UUU&AUG	(.(&).)	1-1 loop	6SPB	A859;A860;A861;A894;A895;A896	NO
UUU&AUG	(.(&).)	1-1 loop	6OKK	A798;A799;A800;A862;A863;A864	NO
UUUC&GG	(..(&))	Multiple bulged bases (2-0 loop)	1FUF	B19;B20;B21;B22;A9;A10	NO
UUUC&GG	(..(&))	Multiple bulged bases (2-0 loop)	1FUF	A5;A6;A7;A8;B23;B24	NO
UUUCU&GAAA	(...(&)..)	3-2 loop	1HYS	F880;F881;F882;F883;F884;E871;E872;E873;E874	NO
UUUU&AUCA	(..(&)..)	2-2 loop	6N7R	R242;R243;R244;R245;R193;R194;R195;R196	NO
