# Supplementary material for: Characterizing RNA 3D structural features from DMS reactivity
Source: Nucleic Acids Res. 2026 Jul 17;54(14):gkag672. doi: 10.1093/nar/gkag672 (PMC13376268; doi:10.1093/nar/gkag672)
Supplement: gkag672_Supplemental_Files [file gkag672_supplemental_files.zip › Supplemental_Table_S4.xlsx]

## Sheet: Sheet1
m_sequence	m_structure	m_token
AAA&UAU	(.(&).)	1x1
AAA&UCU	(.(&).)	1x1
AAA&UGU	(.(&).)	1x1
AAAA&UAAU	(..(&)..)	2x2
AAAA&UACU	(..(&)..)	2x2
AAAA&UAGU	(..(&)..)	2x2
AAAA&UCAU	(..(&)..)	2x2
AAAA&UCGU	(..(&)..)	2x2
AAAA&UGAU	(..(&)..)	2x2
AAAA&UGGU	(..(&)..)	2x2
AAAC&GAAU	(..(&)..)	2x2
AAAC&GACU	(..(&)..)	2x2
AAAC&GAGU	(..(&)..)	2x2
AAAC&GCAU	(..(&)..)	2x2
AAAC&GCGU	(..(&)..)	2x2
AAAC&GGAU	(..(&)..)	2x2
AAAC&GGGU	(..(&)..)	2x2
AAAG&CAAU	(..(&)..)	2x2
AAAG&CACU	(..(&)..)	2x2
AAAG&CAGU	(..(&)..)	2x2
AAAG&CCAU	(..(&)..)	2x2
AAAG&CCGU	(..(&)..)	2x2
AAAG&CGGU	(..(&)..)	2x2
AAAU&AAAU	(..(&)..)	2x2
AAAU&AACU	(..(&)..)	2x2
AAAU&AAGU	(..(&)..)	2x2
AAAU&ACAU	(..(&)..)	2x2
AAAU&ACGU	(..(&)..)	2x2
AAAU&AGAU	(..(&)..)	2x2
AAAU&AGGU	(..(&)..)	2x2
AACA&UAAU	(..(&)..)	2x2
AACA&UACU	(..(&)..)	2x2
AACA&UCAU	(..(&)..)	2x2
AACA&UCCU	(..(&)..)	2x2
AACA&UUAU	(..(&)..)	2x2
AACA&UUCU	(..(&)..)	2x2
AACC&GAAU	(..(&)..)	2x2
AACC&GACU	(..(&)..)	2x2
AACC&GCAU	(..(&)..)	2x2
AACC&GCCU	(..(&)..)	2x2
AACC&GUAU	(..(&)..)	2x2
AACC&GUCU	(..(&)..)	2x2
AACG&CAAU	(..(&)..)	2x2
AACG&CACU	(..(&)..)	2x2
AACG&CCAU	(..(&)..)	2x2
AACG&CCCU	(..(&)..)	2x2
AACG&CUAU	(..(&)..)	2x2
AACG&CUCU	(..(&)..)	2x2
AACG&CUGU	(..(&)..)	2x2
AACU&AACU	(..(&)..)	2x2
AACU&ACAU	(..(&)..)	2x2
AACU&ACCU	(..(&)..)	2x2
AACU&AUAU	(..(&)..)	2x2
AACU&AUCU	(..(&)..)	2x2
AACU&AUGU	(..(&)..)	2x2
AAG&CCU	(.(&).)	1x1
AAG&CGU	(.(&).)	1x1
AAGA&UAAU	(..(&)..)	2x2
AAGA&UGAU	(..(&)..)	2x2
AAGC&GAAU	(..(&)..)	2x2
AAGC&GGAU	(..(&)..)	2x2
AAGG&CAAU	(..(&)..)	2x2
AAGG&CGAU	(..(&)..)	2x2
AAGU&AGAU	(..(&)..)	2x2
AAU&AAU	(.(&).)	1x1
AAUA&UCAU	(..(&)..)	2x2
AAUA&UCCU	(..(&)..)	2x2
AAUA&UUAU	(..(&)..)	2x2
AAUA&UUGU	(..(&)..)	2x2
AAUC&GCAU	(..(&)..)	2x2
AAUC&GCCU	(..(&)..)	2x2
AAUC&GUAU	(..(&)..)	2x2
AAUC&GUCU	(..(&)..)	2x2
AAUC&GUGU	(..(&)..)	2x2
AAUG&CCAU	(..(&)..)	2x2
AAUG&CCCU	(..(&)..)	2x2
AAUG&CUAU	(..(&)..)	2x2
AAUG&CUCU	(..(&)..)	2x2
AAUG&CUGU	(..(&)..)	2x2
AAUU&ACAU	(..(&)..)	2x2
AAUU&ACCU	(..(&)..)	2x2
AAUU&AUAU	(..(&)..)	2x2
AAUU&AUCU	(..(&)..)	2x2
AAUU&AUGU	(..(&)..)	2x2
ACA&UCU	(.(&).)	1x1
ACAA&UAAU	(..(&)..)	2x2
ACAA&UACU	(..(&)..)	2x2
ACAA&UAUU	(..(&)..)	2x2
ACAA&UCAU	(..(&)..)	2x2
ACAA&UGAU	(..(&)..)	2x2
ACAC&GAAU	(..(&)..)	2x2
ACAC&GACU	(..(&)..)	2x2
ACAC&GAUU	(..(&)..)	2x2
ACAC&GCAU	(..(&)..)	2x2
ACAC&GGAU	(..(&)..)	2x2
ACAG&CAAU	(..(&)..)	2x2
ACAG&CACU	(..(&)..)	2x2
ACAG&CAUU	(..(&)..)	2x2
ACAG&CCAU	(..(&)..)	2x2
ACAG&CGAU	(..(&)..)	2x2
ACAU&ACAU	(..(&)..)	2x2
ACAU&AGAU	(..(&)..)	2x2
ACC&GCU	(.(&).)	1x1
ACC&GUU	(.(&).)	1x1
ACCA&UACU	(..(&)..)	2x2
ACCA&UAUU	(..(&)..)	2x2
ACCA&UCCU	(..(&)..)	2x2
ACCA&UUAU	(..(&)..)	2x2
ACCA&UUCU	(..(&)..)	2x2
ACCC&GAUU	(..(&)..)	2x2
ACCC&GCCU	(..(&)..)	2x2
ACCC&GUAU	(..(&)..)	2x2
ACCC&GUCU	(..(&)..)	2x2
ACCC&GUUU	(..(&)..)	2x2
ACCG&CACU	(..(&)..)	2x2
ACCG&CAUU	(..(&)..)	2x2
ACCG&CCCU	(..(&)..)	2x2
ACCG&CUAU	(..(&)..)	2x2
ACCG&CUCU	(..(&)..)	2x2
ACCG&CUUU	(..(&)..)	2x2
ACCU&ACCU	(..(&)..)	2x2
ACCU&AUAU	(..(&)..)	2x2
ACCU&AUCU	(..(&)..)	2x2
ACCU&AUUU	(..(&)..)	2x2
ACG&CUU	(.(&).)	1x1
ACGA&UAAU	(..(&)..)	2x2
ACGC&GAAU	(..(&)..)	2x2
ACGG&CAAU	(..(&)..)	2x2
ACUA&UCUU	(..(&)..)	2x2
ACUA&UUAU	(..(&)..)	2x2
ACUA&UUCU	(..(&)..)	2x2
ACUC&GCUU	(..(&)..)	2x2
ACUC&GUAU	(..(&)..)	2x2
ACUC&GUCU	(..(&)..)	2x2
ACUC&GUUU	(..(&)..)	2x2
ACUG&CCUU	(..(&)..)	2x2
ACUG&CUAU	(..(&)..)	2x2
ACUG&CUCU	(..(&)..)	2x2
ACUG&CUUU	(..(&)..)	2x2
ACUU&ACUU	(..(&)..)	2x2
ACUU&AUAU	(..(&)..)	2x2
ACUU&AUCU	(..(&)..)	2x2
ACUU&AUUU	(..(&)..)	2x2
AGA&UAU	(.(&).)	1x1
AGAA&UAAU	(..(&)..)	2x2
AGAA&UAGU	(..(&)..)	2x2
AGAA&UCAU	(..(&)..)	2x2
AGAA&UGAU	(..(&)..)	2x2
AGAA&UGGU	(..(&)..)	2x2
AGAC&GAAU	(..(&)..)	2x2
AGAC&GAGU	(..(&)..)	2x2
AGAC&GCAU	(..(&)..)	2x2
AGAC&GGAU	(..(&)..)	2x2
AGAC&GGGU	(..(&)..)	2x2
AGAG&CAAU	(..(&)..)	2x2
AGAG&CAGU	(..(&)..)	2x2
AGAG&CCAU	(..(&)..)	2x2
AGAG&CGAU	(..(&)..)	2x2
AGAG&CGGU	(..(&)..)	2x2
AGAU&AGAU	(..(&)..)	2x2
AGAU&AGGU	(..(&)..)	2x2
AGCA&UUAU	(..(&)..)	2x2
AGCC&GUAU	(..(&)..)	2x2
AGCC&GUGU	(..(&)..)	2x2
AGCG&CUAU	(..(&)..)	2x2
AGCG&CUGU	(..(&)..)	2x2
AGCU&AUAU	(..(&)..)	2x2
AGCU&AUGU	(..(&)..)	2x2
AGG&CAU	(.(&).)	1x1
AGGA&UAAU	(..(&)..)	2x2
AGGA&UGAU	(..(&)..)	2x2
AGGC&GAAU	(..(&)..)	2x2
AGGC&GGAU	(..(&)..)	2x2
AGGG&CAAU	(..(&)..)	2x2
AGGG&CGAU	(..(&)..)	2x2
AGUA&UUAU	(..(&)..)	2x2
AGUC&GUAU	(..(&)..)	2x2
AGUG&CUAU	(..(&)..)	2x2
AGUU&AUAU	(..(&)..)	2x2
AUA&UCU	(.(&).)	1x1
AUAA&UACU	(..(&)..)	2x2
AUAA&UAUU	(..(&)..)	2x2
AUAA&UCCU	(..(&)..)	2x2
AUAA&UCUU	(..(&)..)	2x2
AUAA&UGCU	(..(&)..)	2x2
AUAA&UGUU	(..(&)..)	2x2
AUAC&GACU	(..(&)..)	2x2
AUAC&GAUU	(..(&)..)	2x2
AUAC&GCCU	(..(&)..)	2x2
AUAC&GCUU	(..(&)..)	2x2
AUAC&GGCU	(..(&)..)	2x2
AUAC&GGUU	(..(&)..)	2x2
AUAG&CACU	(..(&)..)	2x2
AUAG&CAUU	(..(&)..)	2x2
AUAG&CCCU	(..(&)..)	2x2
AUAG&CCUU	(..(&)..)	2x2
AUAG&CGCU	(..(&)..)	2x2
AUAG&CGUU	(..(&)..)	2x2
AUC&GCU	(.(&).)	1x1
AUCA&UACU	(..(&)..)	2x2
AUCA&UAUU	(..(&)..)	2x2
AUCA&UCCU	(..(&)..)	2x2
AUCA&UCUU	(..(&)..)	2x2
AUCA&UUCU	(..(&)..)	2x2
AUCC&GACU	(..(&)..)	2x2
AUCC&GAUU	(..(&)..)	2x2
AUCC&GCCU	(..(&)..)	2x2
AUCC&GCUU	(..(&)..)	2x2
AUCC&GUCU	(..(&)..)	2x2
AUCC&GUUU	(..(&)..)	2x2
AUCG&CACU	(..(&)..)	2x2
AUCG&CAUU	(..(&)..)	2x2
AUCG&CCCU	(..(&)..)	2x2
AUCG&CCUU	(..(&)..)	2x2
AUCG&CUCU	(..(&)..)	2x2
AUCG&CUUU	(..(&)..)	2x2
AUCU&AUCU	(..(&)..)	2x2
AUGA&UACU	(..(&)..)	2x2
AUGA&UAUU	(..(&)..)	2x2
AUGA&UGCU	(..(&)..)	2x2
AUGC&GACU	(..(&)..)	2x2
AUGC&GAUU	(..(&)..)	2x2
AUGC&GGCU	(..(&)..)	2x2
AUGG&CACU	(..(&)..)	2x2
AUGG&CAUU	(..(&)..)	2x2
AUGG&CGCU	(..(&)..)	2x2
AUUA&UCCU	(..(&)..)	2x2
AUUA&UCUU	(..(&)..)	2x2
AUUA&UUCU	(..(&)..)	2x2
AUUC&GCCU	(..(&)..)	2x2
AUUC&GCUU	(..(&)..)	2x2
AUUC&GUCU	(..(&)..)	2x2
AUUG&CCCU	(..(&)..)	2x2
AUUG&CCUU	(..(&)..)	2x2
AUUG&CUCU	(..(&)..)	2x2
CAA&UCG	(.(&).)	1x1
CAAA&UAAG	(..(&)..)	2x2
CAAA&UACG	(..(&)..)	2x2
CAAA&UAGG	(..(&)..)	2x2
CAAA&UCAG	(..(&)..)	2x2
CAAA&UCGG	(..(&)..)	2x2
CAAA&UGAG	(..(&)..)	2x2
CAAA&UGGG	(..(&)..)	2x2
CAAC&GAAG	(..(&)..)	2x2
CAAC&GACG	(..(&)..)	2x2
CAAC&GAGG	(..(&)..)	2x2
CAAC&GCAG	(..(&)..)	2x2
CAAC&GCGG	(..(&)..)	2x2
CAAC&GGAG	(..(&)..)	2x2
CAAG&CAAG	(..(&)..)	2x2
CAAG&CACG	(..(&)..)	2x2
CAAG&CAGG	(..(&)..)	2x2
CAAG&CCAG	(..(&)..)	2x2
CAAG&CCGG	(..(&)..)	2x2
CAAG&CGAG	(..(&)..)	2x2
CACA&UAAG	(..(&)..)	2x2
CACA&UACG	(..(&)..)	2x2
CACA&UCAG	(..(&)..)	2x2
CACA&UCCG	(..(&)..)	2x2
CACA&UUAG	(..(&)..)	2x2
CACA&UUCG	(..(&)..)	2x2
CACA&UUGG	(..(&)..)	2x2
CACC&GAAG	(..(&)..)	2x2
CACC&GACG	(..(&)..)	2x2
CACC&GCAG	(..(&)..)	2x2
CACC&GCCG	(..(&)..)	2x2
CACC&GUAG	(..(&)..)	2x2
CACC&GUCG	(..(&)..)	2x2
CACC&GUGG	(..(&)..)	2x2
CACG&CACG	(..(&)..)	2x2
CACG&CCAG	(..(&)..)	2x2
CACG&CCCG	(..(&)..)	2x2
CACG&CUAG	(..(&)..)	2x2
CACG&CUCG	(..(&)..)	2x2
CACG&CUGG	(..(&)..)	2x2
CAG&CCG	(.(&).)	1x1
CAG&CGG	(.(&).)	1x1
CAGA&UAAG	(..(&)..)	2x2
CAGA&UGAG	(..(&)..)	2x2
CAGC&GAAG	(..(&)..)	2x2
CAGC&GGAG	(..(&)..)	2x2
CAGG&CGAG	(..(&)..)	2x2
CAUA&UCAG	(..(&)..)	2x2
CAUA&UCCG	(..(&)..)	2x2
CAUA&UUAG	(..(&)..)	2x2
CAUA&UUCG	(..(&)..)	2x2
CAUA&UUGG	(..(&)..)	2x2
CAUC&GCAG	(..(&)..)	2x2
CAUC&GCCG	(..(&)..)	2x2
CAUC&GUAG	(..(&)..)	2x2
CAUC&GUCG	(..(&)..)	2x2
CAUC&GUGG	(..(&)..)	2x2
CAUG&CCAG	(..(&)..)	2x2
CAUG&CCCG	(..(&)..)	2x2
CAUG&CUAG	(..(&)..)	2x2
CAUG&CUCG	(..(&)..)	2x2
CAUG&CUGG	(..(&)..)	2x2
CCA&UAG	(.(&).)	1x1
CCA&UCG	(.(&).)	1x1
CCA&UUG	(.(&).)	1x1
CCAA&UAAG	(..(&)..)	2x2
CCAA&UACG	(..(&)..)	2x2
CCAA&UAUG	(..(&)..)	2x2
CCAA&UCAG	(..(&)..)	2x2
CCAA&UGAG	(..(&)..)	2x2
CCAC&GAAG	(..(&)..)	2x2
CCAC&GACG	(..(&)..)	2x2
CCAC&GAUG	(..(&)..)	2x2
CCAC&GCAG	(..(&)..)	2x2
CCAC&GGAG	(..(&)..)	2x2
CCAG&CCAG	(..(&)..)	2x2
CCAG&CGAG	(..(&)..)	2x2
CCC&GCG	(.(&).)	1x1
CCCA&UACG	(..(&)..)	2x2
CCCA&UAUG	(..(&)..)	2x2
CCCA&UCCG	(..(&)..)	2x2
CCCA&UUAG	(..(&)..)	2x2
CCCA&UUCG	(..(&)..)	2x2
CCCA&UUUG	(..(&)..)	2x2
CCCG&CUAG	(..(&)..)	2x2
CCCG&CUCG	(..(&)..)	2x2
CCCG&CUUG	(..(&)..)	2x2
CCGA&UAAG	(..(&)..)	2x2
CCGC&GAAG	(..(&)..)	2x2
CCUA&UCUG	(..(&)..)	2x2
CCUA&UUAG	(..(&)..)	2x2
CCUA&UUCG	(..(&)..)	2x2
CCUA&UUUG	(..(&)..)	2x2
CCUC&GCUG	(..(&)..)	2x2
CCUC&GUAG	(..(&)..)	2x2
CCUC&GUCG	(..(&)..)	2x2
CCUC&GUUG	(..(&)..)	2x2
CCUG&CUAG	(..(&)..)	2x2
CCUG&CUCG	(..(&)..)	2x2
CCUG&CUUG	(..(&)..)	2x2
CGA&UAG	(.(&).)	1x1
CGAA&UAAG	(..(&)..)	2x2
CGAA&UAGG	(..(&)..)	2x2
CGAA&UCAG	(..(&)..)	2x2
CGAA&UGAG	(..(&)..)	2x2
CGAA&UGGG	(..(&)..)	2x2
CGAC&GAAG	(..(&)..)	2x2
CGAC&GAGG	(..(&)..)	2x2
CGAC&GCAG	(..(&)..)	2x2
CGAC&GGAG	(..(&)..)	2x2
CGC&GAG	(.(&).)	1x1
CGCA&UUAG	(..(&)..)	2x2
CGCA&UUGG	(..(&)..)	2x2
CGCC&GUAG	(..(&)..)	2x2
CGCC&GUGG	(..(&)..)	2x2
CGCG&CUAG	(..(&)..)	2x2
CGCG&CUGG	(..(&)..)	2x2
CGGA&UAAG	(..(&)..)	2x2
CGGA&UGAG	(..(&)..)	2x2
CGUA&UUAG	(..(&)..)	2x2
CGUC&GUAG	(..(&)..)	2x2
CGUG&CUAG	(..(&)..)	2x2
CUA&UCG	(.(&).)	1x1
CUAA&UACG	(..(&)..)	2x2
CUAA&UAUG	(..(&)..)	2x2
CUAA&UCCG	(..(&)..)	2x2
CUAA&UCUG	(..(&)..)	2x2
CUAA&UGCG	(..(&)..)	2x2
CUAA&UGUG	(..(&)..)	2x2
CUAC&GACG	(..(&)..)	2x2
CUAC&GAUG	(..(&)..)	2x2
CUAC&GCCG	(..(&)..)	2x2
CUAC&GCUG	(..(&)..)	2x2
CUAC&GGCG	(..(&)..)	2x2
CUAC&GGUG	(..(&)..)	2x2
CUC&GCG	(.(&).)	1x1
CUCA&UACG	(..(&)..)	2x2
CUCA&UAUG	(..(&)..)	2x2
CUCA&UCCG	(..(&)..)	2x2
CUCA&UCUG	(..(&)..)	2x2
CUCA&UUCG	(..(&)..)	2x2
CUCA&UUUG	(..(&)..)	2x2
CUCC&GACG	(..(&)..)	2x2
CUCC&GAUG	(..(&)..)	2x2
CUCC&GCCG	(..(&)..)	2x2
CUCC&GCUG	(..(&)..)	2x2
CUCC&GUCG	(..(&)..)	2x2
CUCC&GUUG	(..(&)..)	2x2
CUCG&CUCG	(..(&)..)	2x2
CUCG&CUUG	(..(&)..)	2x2
CUGA&UACG	(..(&)..)	2x2
CUGA&UAUG	(..(&)..)	2x2
CUGA&UGCG	(..(&)..)	2x2
CUGC&GACG	(..(&)..)	2x2
CUGC&GAUG	(..(&)..)	2x2
CUGC&GGCG	(..(&)..)	2x2
CUUA&UCCG	(..(&)..)	2x2
CUUA&UCUG	(..(&)..)	2x2
CUUA&UUCG	(..(&)..)	2x2
CUUC&GCCG	(..(&)..)	2x2
CUUC&GCUG	(..(&)..)	2x2
CUUC&GUCG	(..(&)..)	2x2
GAA&UGC	(.(&).)	1x1
GAAA&UAAC	(..(&)..)	2x2
GAAA&UACC	(..(&)..)	2x2
GAAA&UAGC	(..(&)..)	2x2
GAAA&UCAC	(..(&)..)	2x2
GAAA&UCGC	(..(&)..)	2x2
GAAA&UGAC	(..(&)..)	2x2
GAAA&UGGC	(..(&)..)	2x2
GAAC&GAAC	(..(&)..)	2x2
GAAC&GACC	(..(&)..)	2x2
GAAC&GAGC	(..(&)..)	2x2
GAAC&GCAC	(..(&)..)	2x2
GAAC&GCGC	(..(&)..)	2x2
GAAC&GGAC	(..(&)..)	2x2
GACA&UAAC	(..(&)..)	2x2
GACA&UACC	(..(&)..)	2x2
GACA&UCAC	(..(&)..)	2x2
GACA&UCCC	(..(&)..)	2x2
GACA&UUAC	(..(&)..)	2x2
GACA&UUCC	(..(&)..)	2x2
GACA&UUGC	(..(&)..)	2x2
GACC&GCAC	(..(&)..)	2x2
GACC&GCCC	(..(&)..)	2x2
GACC&GUAC	(..(&)..)	2x2
GACC&GUCC	(..(&)..)	2x2
GACC&GUGC	(..(&)..)	2x2
GAGA&UAAC	(..(&)..)	2x2
GAGA&UGAC	(..(&)..)	2x2
GAGC&GGAC	(..(&)..)	2x2
GAUA&UCAC	(..(&)..)	2x2
GAUA&UCCC	(..(&)..)	2x2
GAUA&UUAC	(..(&)..)	2x2
GAUA&UUCC	(..(&)..)	2x2
GAUA&UUGC	(..(&)..)	2x2
GAUC&GCAC	(..(&)..)	2x2
GAUC&GCCC	(..(&)..)	2x2
GAUC&GUAC	(..(&)..)	2x2
GAUC&GUCC	(..(&)..)	2x2
GAUC&GUGC	(..(&)..)	2x2
GCA&UAC	(.(&).)	1x1
GCA&UCC	(.(&).)	1x1
GCA&UUC	(.(&).)	1x1
GCAA&UAAC	(..(&)..)	2x2
GCAA&UACC	(..(&)..)	2x2
GCAA&UAUC	(..(&)..)	2x2
GCAA&UCAC	(..(&)..)	2x2
GCAA&UGAC	(..(&)..)	2x2
GCAC&GGAC	(..(&)..)	2x2
GCC&GCC	(.(&).)	1x1
GCCA&UACC	(..(&)..)	2x2
GCCA&UAUC	(..(&)..)	2x2
GCCA&UCCC	(..(&)..)	2x2
GCCA&UUAC	(..(&)..)	2x2
GCCA&UUCC	(..(&)..)	2x2
GCCA&UUUC	(..(&)..)	2x2
GCCC&GCCC	(..(&)..)	2x2
GCCC&GUAC	(..(&)..)	2x2
GCCC&GUCC	(..(&)..)	2x2
GCCC&GUUC	(..(&)..)	2x2
GCGA&UAAC	(..(&)..)	2x2
GCUA&UCUC	(..(&)..)	2x2
GCUA&UUAC	(..(&)..)	2x2
GCUA&UUCC	(..(&)..)	2x2
GCUA&UUUC	(..(&)..)	2x2
GCUC&GCUC	(..(&)..)	2x2
GCUC&GUAC	(..(&)..)	2x2
GCUC&GUCC	(..(&)..)	2x2
GCUC&GUUC	(..(&)..)	2x2
GGAA&UAAC	(..(&)..)	2x2
GGAA&UAGC	(..(&)..)	2x2
GGAA&UCAC	(..(&)..)	2x2
GGAA&UGAC	(..(&)..)	2x2
GGAA&UGGC	(..(&)..)	2x2
GGCA&UUAC	(..(&)..)	2x2
GGCC&GUAC	(..(&)..)	2x2
GGCC&GUGC	(..(&)..)	2x2
GGGA&UGAC	(..(&)..)	2x2
GGUA&UUAC	(..(&)..)	2x2
GGUC&GUAC	(..(&)..)	2x2
GUAA&UACC	(..(&)..)	2x2
GUAA&UAUC	(..(&)..)	2x2
GUAA&UCCC	(..(&)..)	2x2
GUAA&UCUC	(..(&)..)	2x2
GUAA&UGCC	(..(&)..)	2x2
GUAA&UGUC	(..(&)..)	2x2
GUCA&UACC	(..(&)..)	2x2
GUCA&UAUC	(..(&)..)	2x2
GUCA&UCCC	(..(&)..)	2x2
GUCA&UCUC	(..(&)..)	2x2
GUCA&UUCC	(..(&)..)	2x2
GUCA&UUUC	(..(&)..)	2x2
GUCC&GUCC	(..(&)..)	2x2
GUCC&GUUC	(..(&)..)	2x2
GUGA&UACC	(..(&)..)	2x2
GUGA&UAUC	(..(&)..)	2x2
GUGA&UGCC	(..(&)..)	2x2
GUUA&UCCC	(..(&)..)	2x2
GUUA&UCUC	(..(&)..)	2x2
GUUA&UUCC	(..(&)..)	2x2
UAA&UAA	(.(&).)	1x1
UAA&UCA	(.(&).)	1x1
UAA&UGA	(.(&).)	1x1
UAAA&UAAA	(..(&)..)	2x2
UAAA&UACA	(..(&)..)	2x2
UAAA&UAGA	(..(&)..)	2x2
UAAA&UCAA	(..(&)..)	2x2
UAAA&UCGA	(..(&)..)	2x2
UAAA&UGAA	(..(&)..)	2x2
UAAA&UGGA	(..(&)..)	2x2
UACA&UACA	(..(&)..)	2x2
UACA&UCAA	(..(&)..)	2x2
UACA&UCCA	(..(&)..)	2x2
UACA&UUCA	(..(&)..)	2x2
UACA&UUGA	(..(&)..)	2x2
UAGA&UGAA	(..(&)..)	2x2
UAUA&UCAA	(..(&)..)	2x2
UAUA&UCCA	(..(&)..)	2x2
UAUA&UUAA	(..(&)..)	2x2
UAUA&UUCA	(..(&)..)	2x2
UAUA&UUGA	(..(&)..)	2x2
UCA&UCA	(.(&).)	1x1
UCA&UUA	(.(&).)	1x1
UCAA&UCAA	(..(&)..)	2x2
UCAA&UGAA	(..(&)..)	2x2
UCCA&UCCA	(..(&)..)	2x2
UCCA&UUAA	(..(&)..)	2x2
UCCA&UUCA	(..(&)..)	2x2
UCCA&UUUA	(..(&)..)	2x2
UCUA&UCUA	(..(&)..)	2x2
UCUA&UUAA	(..(&)..)	2x2
UCUA&UUCA	(..(&)..)	2x2
UCUA&UUUA	(..(&)..)	2x2
UGAA&UGAA	(..(&)..)	2x2
UGAA&UGGA	(..(&)..)	2x2
UGCA&UUAA	(..(&)..)	2x2
UGCA&UUGA	(..(&)..)	2x2
UGUA&UUAA	(..(&)..)	2x2
UUCA&UUCA	(..(&)..)	2x2
UUCA&UUUA	(..(&)..)	2x2
