# Supplementary material for: Characterizing RNA 3D structural features from DMS reactivity
Source: Nucleic Acids Res. 2026 Jul 17;54(14):gkag672. doi: 10.1093/nar/gkag672 (PMC13376268; doi:10.1093/nar/gkag672)
Supplement: gkag672_Supplemental_Files [file gkag672_supplemental_files.zip › Supplemental_Table_S7.csv]

pdb_name	m_sequence	m_structure	m_token
TWOWAY-1-1-AAA-UAU-3J6B-1.pdb	AAA&UAU	(.(&).)	1x1
TWOWAY-1-1-AAA-UAU-5MRC-1.pdb	AAA&UAU	(.(&).)	1x1
TWOWAY-1-1-AAA-UAU-8OVJ-1.pdb	AAA&UAU	(.(&).)	1x1
TWOWAY-1-1-AAA-UAU-9BH5-1.pdb	AAA&UAU	(.(&).)	1x1
TWOWAY-1-1-AAA-UAU-9CAI-1.pdb	AAA&UAU	(.(&).)	1x1
TWOWAY-1-1-AAA-UCU-3J9M-1.pdb	AAA&UCU	(.(&).)	1x1
TWOWAY-1-1-AAA-UCU-3JAH-1.pdb	AAA&UCU	(.(&).)	1x1
TWOWAY-1-1-AAA-UCU-4V19-1.pdb	AAA&UCU	(.(&).)	1x1
TWOWAY-1-1-AAA-UCU-5LZS-1.pdb	AAA&UCU	(.(&).)	1x1
TWOWAY-1-1-AAA-UCU-5LZS-2.pdb	AAA&UCU	(.(&).)	1x1
TWOWAY-1-1-AAA-UCU-5LZV-1.pdb	AAA&UCU	(.(&).)	1x1
TWOWAY-1-1-AAA-UCU-5LZZ-1.pdb	AAA&UCU	(.(&).)	1x1
TWOWAY-1-1-AAA-UCU-5OOL-1.pdb	AAA&UCU	(.(&).)	1x1
TWOWAY-1-1-AAA-UCU-5OOM-1.pdb	AAA&UCU	(.(&).)	1x1
TWOWAY-1-1-AAA-UCU-6GAW-1.pdb	AAA&UCU	(.(&).)	1x1
TWOWAY-1-1-AAA-UCU-6GB2-1.pdb	AAA&UCU	(.(&).)	1x1
TWOWAY-1-1-AAA-UCU-6T59-1.pdb	AAA&UCU	(.(&).)	1x1
TWOWAY-1-1-AAA-UCU-6VLZ-1.pdb	AAA&UCU	(.(&).)	1x1
TWOWAY-1-1-AAA-UCU-6VMI-1.pdb	AAA&UCU	(.(&).)	1x1
TWOWAY-1-1-AAA-UCU-6YDP-1.pdb	AAA&UCU	(.(&).)	1x1
TWOWAY-1-1-AAA-UCU-6YWE-1.pdb	AAA&UCU	(.(&).)	1x1
TWOWAY-1-1-AAA-UCU-6YWS-1.pdb	AAA&UCU	(.(&).)	1x1
TWOWAY-1-1-AAA-UCU-6YWV-1.pdb	AAA&UCU	(.(&).)	1x1
TWOWAY-1-1-AAA-UCU-6YWX-1.pdb	AAA&UCU	(.(&).)	1x1
TWOWAY-1-1-AAA-UCU-6YWY-1.pdb	AAA&UCU	(.(&).)	1x1
TWOWAY-1-1-AAA-UCU-6ZM5-1.pdb	AAA&UCU	(.(&).)	1x1
TWOWAY-1-1-AAA-UCU-6ZM6-1.pdb	AAA&UCU	(.(&).)	1x1
TWOWAY-1-1-AAA-UCU-6ZSC-1.pdb	AAA&UCU	(.(&).)	1x1
TWOWAY-1-1-AAA-UCU-7A5H-1.pdb	AAA&UCU	(.(&).)	1x1
TWOWAY-1-1-AAA-UCU-7A5J-1.pdb	AAA&UCU	(.(&).)	1x1
TWOWAY-1-1-AAA-UCU-7L08-1.pdb	AAA&UCU	(.(&).)	1x1
TWOWAY-1-1-AAA-UCU-7L20-1.pdb	AAA&UCU	(.(&).)	1x1
TWOWAY-1-1-AAA-UCU-7NQH-1.pdb	AAA&UCU	(.(&).)	1x1
TWOWAY-1-1-AAA-UCU-7NQL-1.pdb	AAA&UCU	(.(&).)	1x1
TWOWAY-1-1-AAA-UCU-7NSH-1.pdb	AAA&UCU	(.(&).)	1x1
TWOWAY-1-1-AAA-UCU-7O9K-1.pdb	AAA&UCU	(.(&).)	1x1
TWOWAY-1-1-AAA-UCU-7O9M-1.pdb	AAA&UCU	(.(&).)	1x1
TWOWAY-1-1-AAA-UCU-7ODR-1.pdb	AAA&UCU	(.(&).)	1x1
TWOWAY-1-1-AAA-UCU-7ODS-1.pdb	AAA&UCU	(.(&).)	1x1
TWOWAY-1-1-AAA-UCU-7ODT-1.pdb	AAA&UCU	(.(&).)	1x1
TWOWAY-1-1-AAA-UCU-7OF0-1.pdb	AAA&UCU	(.(&).)	1x1
TWOWAY-1-1-AAA-UCU-7OF2-1.pdb	AAA&UCU	(.(&).)	1x1
TWOWAY-1-1-AAA-UCU-7OF3-1.pdb	AAA&UCU	(.(&).)	1x1
TWOWAY-1-1-AAA-UCU-7OF4-1.pdb	AAA&UCU	(.(&).)	1x1
TWOWAY-1-1-AAA-UCU-7OF5-1.pdb	AAA&UCU	(.(&).)	1x1
TWOWAY-1-1-AAA-UCU-7OF6-1.pdb	AAA&UCU	(.(&).)	1x1
TWOWAY-1-1-AAA-UCU-7OF7-1.pdb	AAA&UCU	(.(&).)	1x1
TWOWAY-1-1-AAA-UCU-7OI7-1.pdb	AAA&UCU	(.(&).)	1x1
TWOWAY-1-1-AAA-UCU-7OI8-1.pdb	AAA&UCU	(.(&).)	1x1
TWOWAY-1-1-AAA-UCU-7OI9-1.pdb	AAA&UCU	(.(&).)	1x1
TWOWAY-1-1-AAA-UCU-7OIA-1.pdb	AAA&UCU	(.(&).)	1x1
TWOWAY-1-1-AAA-UCU-7OIB-1.pdb	AAA&UCU	(.(&).)	1x1
TWOWAY-1-1-AAA-UCU-7OIC-1.pdb	AAA&UCU	(.(&).)	1x1
TWOWAY-1-1-AAA-UCU-7OIE-1.pdb	AAA&UCU	(.(&).)	1x1
TWOWAY-1-1-AAA-UCU-7PD3-1.pdb	AAA&UCU	(.(&).)	1x1
TWOWAY-1-1-AAA-UCU-7PKT-1.pdb	AAA&UCU	(.(&).)	1x1
TWOWAY-1-1-AAA-UCU-7PNT-1.pdb	AAA&UCU	(.(&).)	1x1
TWOWAY-1-1-AAA-UCU-7PNU-1.pdb	AAA&UCU	(.(&).)	1x1
TWOWAY-1-1-AAA-UCU-7PNV-1.pdb	AAA&UCU	(.(&).)	1x1
TWOWAY-1-1-AAA-UCU-7PNW-1.pdb	AAA&UCU	(.(&).)	1x1
TWOWAY-1-1-AAA-UCU-7PO4-1.pdb	AAA&UCU	(.(&).)	1x1
TWOWAY-1-1-AAA-UCU-7QH6-1.pdb	AAA&UCU	(.(&).)	1x1
TWOWAY-1-1-AAA-UCU-7QH7-1.pdb	AAA&UCU	(.(&).)	1x1
TWOWAY-1-1-AAA-UCU-7QI4-1.pdb	AAA&UCU	(.(&).)	1x1
TWOWAY-1-1-AAA-UCU-7QI5-1.pdb	AAA&UCU	(.(&).)	1x1
TWOWAY-1-1-AAA-UCU-7QI6-1.pdb	AAA&UCU	(.(&).)	1x1
TWOWAY-1-1-AAA-UCU-7TM3-1.pdb	AAA&UCU	(.(&).)	1x1
TWOWAY-1-1-AAA-UCU-8A22-1.pdb	AAA&UCU	(.(&).)	1x1
TWOWAY-1-1-AAA-UCU-8ANY-1.pdb	AAA&UCU	(.(&).)	1x1
TWOWAY-1-1-AAA-UCU-8APN-1.pdb	AAA&UCU	(.(&).)	1x1
TWOWAY-1-1-AAA-UCU-8APO-1.pdb	AAA&UCU	(.(&).)	1x1
TWOWAY-1-1-AAA-UCU-8K2A-1.pdb	AAA&UCU	(.(&).)	1x1
TWOWAY-1-1-AAA-UCU-8K2B-1.pdb	AAA&UCU	(.(&).)	1x1
TWOWAY-1-1-AAA-UCU-8OIQ-1.pdb	AAA&UCU	(.(&).)	1x1
TWOWAY-1-1-AAA-UCU-8OIR-1.pdb	AAA&UCU	(.(&).)	1x1
TWOWAY-1-1-AAA-UCU-8OIT-1.pdb	AAA&UCU	(.(&).)	1x1
TWOWAY-1-1-AAA-UCU-8PK0-1.pdb	AAA&UCU	(.(&).)	1x1
TWOWAY-1-1-AAA-UCU-8QSJ-1.pdb	AAA&UCU	(.(&).)	1x1
TWOWAY-1-1-AAA-UCU-8QU1-1.pdb	AAA&UCU	(.(&).)	1x1
TWOWAY-1-1-AAA-UCU-8QU5-1.pdb	AAA&UCU	(.(&).)	1x1
TWOWAY-1-1-AAA-UCU-8RJB-1.pdb	AAA&UCU	(.(&).)	1x1
TWOWAY-1-1-AAA-UCU-8RJC-1.pdb	AAA&UCU	(.(&).)	1x1
TWOWAY-1-1-AAA-UCU-8RJD-1.pdb	AAA&UCU	(.(&).)	1x1
TWOWAY-1-1-AAA-UCU-8RO0-1.pdb	AAA&UCU	(.(&).)	1x1
TWOWAY-1-1-AAA-UCU-8RO1-1.pdb	AAA&UCU	(.(&).)	1x1
TWOWAY-1-1-AAA-UCU-8RRI-1.pdb	AAA&UCU	(.(&).)	1x1
TWOWAY-1-1-AAA-UCU-8SCB-1.pdb	AAA&UCU	(.(&).)	1x1
TWOWAY-1-1-AAA-UCU-8UIY-1.pdb	AAA&UCU	(.(&).)	1x1
TWOWAY-1-1-AAA-UCU-8UIZ-1.pdb	AAA&UCU	(.(&).)	1x1
TWOWAY-1-1-AAA-UCU-8VFT-1.pdb	AAA&UCU	(.(&).)	1x1
TWOWAY-1-1-AAA-UCU-8XT0-1.pdb	AAA&UCU	(.(&).)	1x1
TWOWAY-1-1-AAA-UCU-8XT1-1.pdb	AAA&UCU	(.(&).)	1x1
TWOWAY-1-1-AAA-UCU-8XT2-1.pdb	AAA&UCU	(.(&).)	1x1
TWOWAY-1-1-AAA-UCU-8XT3-1.pdb	AAA&UCU	(.(&).)	1x1
TWOWAY-1-1-AAA-UCU-9AZC-1.pdb	AAA&UCU	(.(&).)	1x1
TWOWAY-1-1-AAA-UCU-9AZC-2.pdb	AAA&UCU	(.(&).)	1x1
TWOWAY-1-1-AAA-UCU-9AZN-1.pdb	AAA&UCU	(.(&).)	1x1
TWOWAY-1-1-AAA-UCU-9AZS-1.pdb	AAA&UCU	(.(&).)	1x1
TWOWAY-1-1-AAA-UCU-9B0N-1.pdb	AAA&UCU	(.(&).)	1x1
TWOWAY-1-1-AAA-UCU-9B0O-1.pdb	AAA&UCU	(.(&).)	1x1
TWOWAY-1-1-AAA-UCU-9B0Q-1.pdb	AAA&UCU	(.(&).)	1x1
TWOWAY-1-1-AAA-UCU-9B0Q-2.pdb	AAA&UCU	(.(&).)	1x1
TWOWAY-1-1-AAA-UCU-9B0W-1.pdb	AAA&UCU	(.(&).)	1x1
TWOWAY-1-1-AAA-UCU-9CN3-1.pdb	AAA&UCU	(.(&).)	1x1
TWOWAY-1-1-AAA-UGU-3J6B-1.pdb	AAA&UGU	(.(&).)	1x1
TWOWAY-1-1-AAA-UGU-5MRC-1.pdb	AAA&UGU	(.(&).)	1x1
TWOWAY-1-1-AAA-UGU-8IA0-1.pdb	AAA&UGU	(.(&).)	1x1
TWOWAY-1-1-AAA-UGU-8QHU-1.pdb	AAA&UGU	(.(&).)	1x1
TWOWAY-1-1-AAA-UGU-8QIE-1.pdb	AAA&UGU	(.(&).)	1x1
TWOWAY-2-2-AAAA-UAAU-7NHM-1.pdb	AAAA&UAAU	(..(&)..)	2x2
TWOWAY-2-2-AAAA-UAAU-8P2F-1.pdb	AAAA&UAAU	(..(&)..)	2x2
TWOWAY-2-2-AAAA-UAAU-8P2G-1.pdb	AAAA&UAAU	(..(&)..)	2x2
TWOWAY-2-2-AAAA-UAAU-8P2H-1.pdb	AAAA&UAAU	(..(&)..)	2x2
TWOWAY-2-2-AAAA-UAAU-9GHG-1.pdb	AAAA&UAAU	(..(&)..)	2x2
TWOWAY-2-2-AAAA-UAAU-9GHH-1.pdb	AAAA&UAAU	(..(&)..)	2x2
TWOWAY-2-2-AAAC-GAAU-5MRC-1.pdb	AAAC&GAAU	(..(&)..)	2x2
TWOWAY-2-2-AAAC-GAAU-8D8K-1.pdb	AAAC&GAAU	(..(&)..)	2x2
TWOWAY-2-2-AAAC-GAAU-8D8L-1.pdb	AAAC&GAAU	(..(&)..)	2x2
TWOWAY-2-2-AAAC-GAAU-8OM2-1.pdb	AAAC&GAAU	(..(&)..)	2x2
TWOWAY-2-2-AAAC-GAAU-8OM3-1.pdb	AAAC&GAAU	(..(&)..)	2x2
TWOWAY-2-2-AAAC-GAAU-8OM4-1.pdb	AAAC&GAAU	(..(&)..)	2x2
TWOWAY-2-2-AAAC-GAAU-9MEE-1.pdb	AAAC&GAAU	(..(&)..)	2x2
TWOWAY-2-2-AAAC-GAAU-9MEE-2.pdb	AAAC&GAAU	(..(&)..)	2x2
TWOWAY-2-2-AAAC-GAAU-9MEE-3.pdb	AAAC&GAAU	(..(&)..)	2x2
TWOWAY-2-2-AAAC-GAAU-9MEE-4.pdb	AAAC&GAAU	(..(&)..)	2x2
TWOWAY-2-2-AAAC-GAAU-9MEE-5.pdb	AAAC&GAAU	(..(&)..)	2x2
TWOWAY-2-2-AAAC-GAAU-9MEE-6.pdb	AAAC&GAAU	(..(&)..)	2x2
TWOWAY-2-2-AAAC-GAAU-9MEE-7.pdb	AAAC&GAAU	(..(&)..)	2x2
TWOWAY-2-2-AAAC-GAAU-9MEE-8.pdb	AAAC&GAAU	(..(&)..)	2x2
TWOWAY-2-2-AAAC-GAAU-9MEE-9.pdb	AAAC&GAAU	(..(&)..)	2x2
TWOWAY-2-2-AAAC-GAAU-9MEE-10.pdb	AAAC&GAAU	(..(&)..)	2x2
TWOWAY-2-2-AAAC-GAAU-9MEE-11.pdb	AAAC&GAAU	(..(&)..)	2x2
TWOWAY-2-2-AAAC-GAAU-9MEE-12.pdb	AAAC&GAAU	(..(&)..)	2x2
TWOWAY-2-2-AAAC-GAAU-9MEE-13.pdb	AAAC&GAAU	(..(&)..)	2x2
TWOWAY-2-2-AAAC-GAAU-9MEE-14.pdb	AAAC&GAAU	(..(&)..)	2x2
TWOWAY-2-2-AAAG-CAAU-8A22-1.pdb	AAAG&CAAU	(..(&)..)	2x2
TWOWAY-2-2-AAAG-CAAU-8APN-1.pdb	AAAG&CAAU	(..(&)..)	2x2
TWOWAY-2-2-AAAG-CAAU-8APO-1.pdb	AAAG&CAAU	(..(&)..)	2x2
TWOWAY-2-2-AAAG-CCGU-8TOC-1.pdb	AAAG&CCGU	(..(&)..)	2x2
TWOWAY-2-2-AAAU-AAAU-7UIN-1.pdb	AAAU&AAAU	(..(&)..)	2x2
TWOWAY-2-2-AAAU-AAAU-8T2R-1.pdb	AAAU&AAAU	(..(&)..)	2x2
TWOWAY-2-2-AAAU-AAAU-8T2T-1.pdb	AAAU&AAAU	(..(&)..)	2x2
TWOWAY-2-2-AACG-CUGU-9ASP-1.pdb	AACG&CUGU	(..(&)..)	2x2
TWOWAY-2-2-AACU-AUGU-3JCS-1.pdb	AACU&AUGU	(..(&)..)	2x2
TWOWAY-2-2-AACU-AUGU-5T2A-1.pdb	AACU&AUGU	(..(&)..)	2x2
TWOWAY-2-2-AACU-AUGU-6AZ3-1.pdb	AACU&AUGU	(..(&)..)	2x2
TWOWAY-2-2-AACU-AUGU-8A3W-1.pdb	AACU&AUGU	(..(&)..)	2x2
TWOWAY-2-2-AACU-AUGU-8OVJ-1.pdb	AACU&AUGU	(..(&)..)	2x2
TWOWAY-2-2-AACU-AUGU-8QHU-1.pdb	AACU&AUGU	(..(&)..)	2x2
TWOWAY-2-2-AACU-AUGU-8QIE-1.pdb	AACU&AUGU	(..(&)..)	2x2
TWOWAY-2-2-AACU-AUGU-8RXH-1.pdb	AACU&AUGU	(..(&)..)	2x2
TWOWAY-2-2-AACU-AUGU-8RXX-1.pdb	AACU&AUGU	(..(&)..)	2x2
TWOWAY-1-1-AAG-CCU-3J79-1.pdb	AAG&CCU	(.(&).)	1x1
TWOWAY-1-1-AAG-CCU-3JAH-1.pdb	AAG&CCU	(.(&).)	1x1
TWOWAY-1-1-AAG-CCU-3JCT-1.pdb	AAG&CCU	(.(&).)	1x1
TWOWAY-1-1-AAG-CCU-4U3M-1.pdb	AAG&CCU	(.(&).)	1x1
TWOWAY-1-1-AAG-CCU-4U3M-2.pdb	AAG&CCU	(.(&).)	1x1
TWOWAY-1-1-AAG-CCU-4U3N-1.pdb	AAG&CCU	(.(&).)	1x1
TWOWAY-1-1-AAG-CCU-4U3N-2.pdb	AAG&CCU	(.(&).)	1x1
TWOWAY-1-1-AAG-CCU-4U3U-1.pdb	AAG&CCU	(.(&).)	1x1
TWOWAY-1-1-AAG-CCU-4U3U-2.pdb	AAG&CCU	(.(&).)	1x1
TWOWAY-1-1-AAG-CCU-4U4N-1.pdb	AAG&CCU	(.(&).)	1x1
TWOWAY-1-1-AAG-CCU-4U4N-2.pdb	AAG&CCU	(.(&).)	1x1
TWOWAY-1-1-AAG-CCU-4U4Q-1.pdb	AAG&CCU	(.(&).)	1x1
TWOWAY-1-1-AAG-CCU-4U4Q-2.pdb	AAG&CCU	(.(&).)	1x1
TWOWAY-1-1-AAG-CCU-4U4R-1.pdb	AAG&CCU	(.(&).)	1x1
TWOWAY-1-1-AAG-CCU-4U4R-2.pdb	AAG&CCU	(.(&).)	1x1
TWOWAY-1-1-AAG-CCU-4U4U-1.pdb	AAG&CCU	(.(&).)	1x1
TWOWAY-1-1-AAG-CCU-4U4U-2.pdb	AAG&CCU	(.(&).)	1x1
TWOWAY-1-1-AAG-CCU-4U4Y-1.pdb	AAG&CCU	(.(&).)	1x1
TWOWAY-1-1-AAG-CCU-4U4Y-2.pdb	AAG&CCU	(.(&).)	1x1
TWOWAY-1-1-AAG-CCU-4U4Z-1.pdb	AAG&CCU	(.(&).)	1x1
TWOWAY-1-1-AAG-CCU-4U4Z-2.pdb	AAG&CCU	(.(&).)	1x1
TWOWAY-1-1-AAG-CCU-4U50-1.pdb	AAG&CCU	(.(&).)	1x1
TWOWAY-1-1-AAG-CCU-4U50-2.pdb	AAG&CCU	(.(&).)	1x1
TWOWAY-1-1-AAG-CCU-4U51-1.pdb	AAG&CCU	(.(&).)	1x1
TWOWAY-1-1-AAG-CCU-4U51-2.pdb	AAG&CCU	(.(&).)	1x1
TWOWAY-1-1-AAG-CCU-4U52-1.pdb	AAG&CCU	(.(&).)	1x1
TWOWAY-1-1-AAG-CCU-4U52-2.pdb	AAG&CCU	(.(&).)	1x1
TWOWAY-1-1-AAG-CCU-4U53-1.pdb	AAG&CCU	(.(&).)	1x1
TWOWAY-1-1-AAG-CCU-4U53-2.pdb	AAG&CCU	(.(&).)	1x1
TWOWAY-1-1-AAG-CCU-4U55-1.pdb	AAG&CCU	(.(&).)	1x1
TWOWAY-1-1-AAG-CCU-4U55-2.pdb	AAG&CCU	(.(&).)	1x1
TWOWAY-1-1-AAG-CCU-4U56-1.pdb	AAG&CCU	(.(&).)	1x1
TWOWAY-1-1-AAG-CCU-4U56-2.pdb	AAG&CCU	(.(&).)	1x1
TWOWAY-1-1-AAG-CCU-4U6F-1.pdb	AAG&CCU	(.(&).)	1x1
TWOWAY-1-1-AAG-CCU-4U6F-2.pdb	AAG&CCU	(.(&).)	1x1
TWOWAY-1-1-AAG-CCU-4V88-1.pdb	AAG&CCU	(.(&).)	1x1
TWOWAY-1-1-AAG-CCU-4V88-2.pdb	AAG&CCU	(.(&).)	1x1
TWOWAY-1-1-AAG-CCU-4WF9-1.pdb	AAG&CCU	(.(&).)	1x1
TWOWAY-1-1-AAG-CCU-4WFA-1.pdb	AAG&CCU	(.(&).)	1x1
TWOWAY-1-1-AAG-CCU-4WFB-1.pdb	AAG&CCU	(.(&).)	1x1
TWOWAY-1-1-AAG-CCU-5AJ0-1.pdb	AAG&CCU	(.(&).)	1x1
TWOWAY-1-1-AAG-CCU-5APO-1.pdb	AAG&CCU	(.(&).)	1x1
TWOWAY-1-1-AAG-CCU-5DAT-1.pdb	AAG&CCU	(.(&).)	1x1
TWOWAY-1-1-AAG-CCU-5DAT-2.pdb	AAG&CCU	(.(&).)	1x1
TWOWAY-1-1-AAG-CCU-5DC3-1.pdb	AAG&CCU	(.(&).)	1x1
TWOWAY-1-1-AAG-CCU-5DC3-2.pdb	AAG&CCU	(.(&).)	1x1
TWOWAY-1-1-AAG-CCU-5DGE-1.pdb	AAG&CCU	(.(&).)	1x1
TWOWAY-1-1-AAG-CCU-5DGE-2.pdb	AAG&CCU	(.(&).)	1x1
TWOWAY-1-1-AAG-CCU-5DGF-1.pdb	AAG&CCU	(.(&).)	1x1
TWOWAY-1-1-AAG-CCU-5DGF-2.pdb	AAG&CCU	(.(&).)	1x1
TWOWAY-1-1-AAG-CCU-5DGV-1.pdb	AAG&CCU	(.(&).)	1x1
TWOWAY-1-1-AAG-CCU-5DGV-2.pdb	AAG&CCU	(.(&).)	1x1
TWOWAY-1-1-AAG-CCU-5FCI-1.pdb	AAG&CCU	(.(&).)	1x1
TWOWAY-1-1-AAG-CCU-5FCI-2.pdb	AAG&CCU	(.(&).)	1x1
TWOWAY-1-1-AAG-CCU-5FCJ-1.pdb	AAG&CCU	(.(&).)	1x1
TWOWAY-1-1-AAG-CCU-5FCJ-2.pdb	AAG&CCU	(.(&).)	1x1
TWOWAY-1-1-AAG-CCU-5H4P-1.pdb	AAG&CCU	(.(&).)	1x1
TWOWAY-1-1-AAG-CCU-5I4L-1.pdb	AAG&CCU	(.(&).)	1x1
TWOWAY-1-1-AAG-CCU-5I4L-2.pdb	AAG&CCU	(.(&).)	1x1
TWOWAY-1-1-AAG-CCU-5JUP-1.pdb	AAG&CCU	(.(&).)	1x1
TWOWAY-1-1-AAG-CCU-5LYB-1.pdb	AAG&CCU	(.(&).)	1x1
TWOWAY-1-1-AAG-CCU-5LYB-2.pdb	AAG&CCU	(.(&).)	1x1
TWOWAY-1-1-AAG-CCU-5LZS-1.pdb	AAG&CCU	(.(&).)	1x1
TWOWAY-1-1-AAG-CCU-5LZV-1.pdb	AAG&CCU	(.(&).)	1x1
TWOWAY-1-1-AAG-CCU-5LZZ-1.pdb	AAG&CCU	(.(&).)	1x1
TWOWAY-1-1-AAG-CCU-5M1J-1.pdb	AAG&CCU	(.(&).)	1x1
TWOWAY-1-1-AAG-CCU-5MEI-1.pdb	AAG&CCU	(.(&).)	1x1
TWOWAY-1-1-AAG-CCU-5MEI-2.pdb	AAG&CCU	(.(&).)	1x1
TWOWAY-1-1-AAG-CCU-5NDV-1.pdb	AAG&CCU	(.(&).)	1x1
TWOWAY-1-1-AAG-CCU-5NDV-2.pdb	AAG&CCU	(.(&).)	1x1
TWOWAY-1-1-AAG-CCU-5NRG-1.pdb	AAG&CCU	(.(&).)	1x1
TWOWAY-1-1-AAG-CCU-5OBM-1.pdb	AAG&CCU	(.(&).)	1x1
TWOWAY-1-1-AAG-CCU-5OBM-2.pdb	AAG&CCU	(.(&).)	1x1
TWOWAY-1-1-AAG-CCU-5ON6-1.pdb	AAG&CCU	(.(&).)	1x1
TWOWAY-1-1-AAG-CCU-5ON6-2.pdb	AAG&CCU	(.(&).)	1x1
TWOWAY-1-1-AAG-CCU-5T62-1.pdb	AAG&CCU	(.(&).)	1x1
TWOWAY-1-1-AAG-CCU-5TBW-1.pdb	AAG&CCU	(.(&).)	1x1
TWOWAY-1-1-AAG-CCU-5TBW-2.pdb	AAG&CCU	(.(&).)	1x1
TWOWAY-1-1-AAG-CCU-5TGA-1.pdb	AAG&CCU	(.(&).)	1x1
TWOWAY-1-1-AAG-CCU-5TGA-2.pdb	AAG&CCU	(.(&).)	1x1
TWOWAY-1-1-AAG-CCU-5TGM-1.pdb	AAG&CCU	(.(&).)	1x1
TWOWAY-1-1-AAG-CCU-5TGM-2.pdb	AAG&CCU	(.(&).)	1x1
TWOWAY-1-1-AAG-CCU-5UMD-1.pdb	AAG&CCU	(.(&).)	1x1
TWOWAY-1-1-AAG-CCU-5XXB-1.pdb	AAG&CCU	(.(&).)	1x1
TWOWAY-1-1-AAG-CCU-6D90-1.pdb	AAG&CCU	(.(&).)	1x1
TWOWAY-1-1-AAG-CCU-6ELZ-1.pdb	AAG&CCU	(.(&).)	1x1
TWOWAY-1-1-AAG-CCU-6GAW-1.pdb	AAG&CCU	(.(&).)	1x1
TWOWAY-1-1-AAG-CCU-6GAZ-1.pdb	AAG&CCU	(.(&).)	1x1
TWOWAY-1-1-AAG-CCU-6GZ5-1.pdb	AAG&CCU	(.(&).)	1x1
TWOWAY-1-1-AAG-CCU-6HD7-1.pdb	AAG&CCU	(.(&).)	1x1
TWOWAY-1-1-AAG-CCU-6HHQ-1.pdb	AAG&CCU	(.(&).)	1x1
TWOWAY-1-1-AAG-CCU-6HHQ-2.pdb	AAG&CCU	(.(&).)	1x1
TWOWAY-1-1-AAG-CCU-6LQM-1.pdb	AAG&CCU	(.(&).)	1x1
TWOWAY-1-1-AAG-CCU-6LSR-1.pdb	AAG&CCU	(.(&).)	1x1
TWOWAY-1-1-AAG-CCU-6LSS-1.pdb	AAG&CCU	(.(&).)	1x1
TWOWAY-1-1-AAG-CCU-6LU8-1.pdb	AAG&CCU	(.(&).)	1x1
TWOWAY-1-1-AAG-CCU-6M62-1.pdb	AAG&CCU	(.(&).)	1x1
TWOWAY-1-1-AAG-CCU-6MTC-1.pdb	AAG&CCU	(.(&).)	1x1
TWOWAY-1-1-AAG-CCU-6MTD-1.pdb	AAG&CCU	(.(&).)	1x1
TWOWAY-1-1-AAG-CCU-6MTE-1.pdb	AAG&CCU	(.(&).)	1x1
TWOWAY-1-1-AAG-CCU-6N8J-1.pdb	AAG&CCU	(.(&).)	1x1
TWOWAY-1-1-AAG-CCU-6N8M-1.pdb	AAG&CCU	(.(&).)	1x1
TWOWAY-1-1-AAG-CCU-6N8O-1.pdb	AAG&CCU	(.(&).)	1x1
TWOWAY-1-1-AAG-CCU-6OLE-1.pdb	AAG&CCU	(.(&).)	1x1
TWOWAY-1-1-AAG-CCU-6OLG-1.pdb	AAG&CCU	(.(&).)	1x1
TWOWAY-1-1-AAG-CCU-6OLI-1.pdb	AAG&CCU	(.(&).)	1x1
TWOWAY-1-1-AAG-CCU-6OM0-1.pdb	AAG&CCU	(.(&).)	1x1
TWOWAY-1-1-AAG-CCU-6P5I-1.pdb	AAG&CCU	(.(&).)	1x1
TWOWAY-1-1-AAG-CCU-6P5J-1.pdb	AAG&CCU	(.(&).)	1x1
TWOWAY-1-1-AAG-CCU-6P5K-1.pdb	AAG&CCU	(.(&).)	1x1
TWOWAY-1-1-AAG-CCU-6P5N-1.pdb	AAG&CCU	(.(&).)	1x1
TWOWAY-1-1-AAG-CCU-6Q8Y-1.pdb	AAG&CCU	(.(&).)	1x1
TWOWAY-1-1-AAG-CCU-6QIK-1.pdb	AAG&CCU	(.(&).)	1x1
TWOWAY-1-1-AAG-CCU-6QT0-1.pdb	AAG&CCU	(.(&).)	1x1
TWOWAY-1-1-AAG-CCU-6QTZ-1.pdb	AAG&CCU	(.(&).)	1x1
TWOWAY-1-1-AAG-CCU-6QZP-1.pdb	AAG&CCU	(.(&).)	1x1
TWOWAY-1-1-AAG-CCU-6R5Q-1.pdb	AAG&CCU	(.(&).)	1x1
TWOWAY-1-1-AAG-CCU-6R6P-1.pdb	AAG&CCU	(.(&).)	1x1
TWOWAY-1-1-AAG-CCU-6R86-1.pdb	AAG&CCU	(.(&).)	1x1
TWOWAY-1-1-AAG-CCU-6R87-1.pdb	AAG&CCU	(.(&).)	1x1
TWOWAY-1-1-AAG-CCU-6RI5-1.pdb	AAG&CCU	(.(&).)	1x1
TWOWAY-1-1-AAG-CCU-6RM3-1.pdb	AAG&CCU	(.(&).)	1x1
TWOWAY-1-1-AAG-CCU-6RZZ-1.pdb	AAG&CCU	(.(&).)	1x1
TWOWAY-1-1-AAG-CCU-6S47-1.pdb	AAG&CCU	(.(&).)	1x1
TWOWAY-1-1-AAG-CCU-6SGC-1.pdb	AAG&CCU	(.(&).)	1x1
TWOWAY-1-1-AAG-CCU-6SNT-1.pdb	AAG&CCU	(.(&).)	1x1
TWOWAY-1-1-AAG-CCU-6SV4-1.pdb	AAG&CCU	(.(&).)	1x1
TWOWAY-1-1-AAG-CCU-6SV4-2.pdb	AAG&CCU	(.(&).)	1x1
TWOWAY-1-1-AAG-CCU-6SV4-3.pdb	AAG&CCU	(.(&).)	1x1
TWOWAY-1-1-AAG-CCU-6T4Q-1.pdb	AAG&CCU	(.(&).)	1x1
TWOWAY-1-1-AAG-CCU-6T59-1.pdb	AAG&CCU	(.(&).)	1x1
TWOWAY-1-1-AAG-CCU-6T7I-1.pdb	AAG&CCU	(.(&).)	1x1
TWOWAY-1-1-AAG-CCU-6T7T-1.pdb	AAG&CCU	(.(&).)	1x1
TWOWAY-1-1-AAG-CCU-6TB3-1.pdb	AAG&CCU	(.(&).)	1x1
TWOWAY-1-1-AAG-CCU-6TNU-1.pdb	AAG&CCU	(.(&).)	1x1
TWOWAY-1-1-AAG-CCU-6WOO-1.pdb	AAG&CCU	(.(&).)	1x1
TWOWAY-1-1-AAG-CCU-6XIR-1.pdb	AAG&CCU	(.(&).)	1x1
TWOWAY-1-1-AAG-CCU-6XU6-1.pdb	AAG&CCU	(.(&).)	1x1
TWOWAY-1-1-AAG-CCU-6XU8-1.pdb	AAG&CCU	(.(&).)	1x1
TWOWAY-1-1-AAG-CCU-6Y0G-1.pdb	AAG&CCU	(.(&).)	1x1
TWOWAY-1-1-AAG-CCU-6Y2L-1.pdb	AAG&CCU	(.(&).)	1x1
TWOWAY-1-1-AAG-CCU-6Y57-1.pdb	AAG&CCU	(.(&).)	1x1
TWOWAY-1-1-AAG-CCU-6Y6X-1.pdb	AAG&CCU	(.(&).)	1x1
TWOWAY-1-1-AAG-CCU-6YDP-1.pdb	AAG&CCU	(.(&).)	1x1
TWOWAY-1-1-AAG-CCU-6YLG-1.pdb	AAG&CCU	(.(&).)	1x1
TWOWAY-1-1-AAG-CCU-6YLH-1.pdb	AAG&CCU	(.(&).)	1x1
TWOWAY-1-1-AAG-CCU-6Z6J-1.pdb	AAG&CCU	(.(&).)	1x1
TWOWAY-1-1-AAG-CCU-6Z6K-1.pdb	AAG&CCU	(.(&).)	1x1
TWOWAY-1-1-AAG-CCU-6Z6L-1.pdb	AAG&CCU	(.(&).)	1x1
TWOWAY-1-1-AAG-CCU-6Z6M-1.pdb	AAG&CCU	(.(&).)	1x1
TWOWAY-1-1-AAG-CCU-6Z6N-1.pdb	AAG&CCU	(.(&).)	1x1
TWOWAY-1-1-AAG-CCU-6ZJ3-1.pdb	AAG&CCU	(.(&).)	1x1
TWOWAY-1-1-AAG-CCU-6ZM7-1.pdb	AAG&CCU	(.(&).)	1x1
TWOWAY-1-1-AAG-CCU-6ZME-1.pdb	AAG&CCU	(.(&).)	1x1
TWOWAY-1-1-AAG-CCU-6ZMI-1.pdb	AAG&CCU	(.(&).)	1x1
TWOWAY-1-1-AAG-CCU-6ZMO-1.pdb	AAG&CCU	(.(&).)	1x1
TWOWAY-1-1-AAG-CCU-7ASP-1.pdb	AAG&CCU	(.(&).)	1x1
TWOWAY-1-1-AAG-CCU-7AZY-1.pdb	AAG&CCU	(.(&).)	1x1
TWOWAY-1-1-AAG-CCU-7B7D-1.pdb	AAG&CCU	(.(&).)	1x1
TWOWAY-1-1-AAG-CCU-7BHP-1.pdb	AAG&CCU	(.(&).)	1x1
TWOWAY-1-1-AAG-CCU-7BT6-1.pdb	AAG&CCU	(.(&).)	1x1
TWOWAY-1-1-AAG-CCU-7BTB-1.pdb	AAG&CCU	(.(&).)	1x1
TWOWAY-1-1-AAG-CCU-7CPU-1.pdb	AAG&CCU	(.(&).)	1x1
TWOWAY-1-1-AAG-CCU-7CPV-1.pdb	AAG&CCU	(.(&).)	1x1
TWOWAY-1-1-AAG-CCU-7F5S-1.pdb	AAG&CCU	(.(&).)	1x1
TWOWAY-1-1-AAG-CCU-7LS1-1.pdb	AAG&CCU	(.(&).)	1x1
TWOWAY-1-1-AAG-CCU-7LS2-1.pdb	AAG&CCU	(.(&).)	1x1
TWOWAY-1-1-AAG-CCU-7MDZ-1.pdb	AAG&CCU	(.(&).)	1x1
TWOWAY-1-1-AAG-CCU-7MPI-1.pdb	AAG&CCU	(.(&).)	1x1
TWOWAY-1-1-AAG-CCU-7N8B-1.pdb	AAG&CCU	(.(&).)	1x1
TWOWAY-1-1-AAG-CCU-7NAC-1.pdb	AAG&CCU	(.(&).)	1x1
TWOWAY-1-1-AAG-CCU-7NAD-1.pdb	AAG&CCU	(.(&).)	1x1
TWOWAY-1-1-AAG-CCU-7NAF-1.pdb	AAG&CCU	(.(&).)	1x1
TWOWAY-1-1-AAG-CCU-7NFX-1.pdb	AAG&CCU	(.(&).)	1x1
TWOWAY-1-1-AAG-CCU-7NQH-1.pdb	AAG&CCU	(.(&).)	1x1
TWOWAY-1-1-AAG-CCU-7NQL-1.pdb	AAG&CCU	(.(&).)	1x1
TWOWAY-1-1-AAG-CCU-7NWI-1.pdb	AAG&CCU	(.(&).)	1x1
TWOWAY-1-1-AAG-CCU-7OBR-1.pdb	AAG&CCU	(.(&).)	1x1
TWOWAY-1-1-AAG-CCU-7OF1-1.pdb	AAG&CCU	(.(&).)	1x1
TWOWAY-1-1-AAG-CCU-7OH3-1.pdb	AAG&CCU	(.(&).)	1x1
TWOWAY-1-1-AAG-CCU-7OHQ-1.pdb	AAG&CCU	(.(&).)	1x1
TWOWAY-1-1-AAG-CCU-7OLC-1.pdb	AAG&CCU	(.(&).)	1x1
TWOWAY-1-1-AAG-CCU-7OLD-1.pdb	AAG&CCU	(.(&).)	1x1
TWOWAY-1-1-AAG-CCU-7OSA-1.pdb	AAG&CCU	(.(&).)	1x1
TWOWAY-1-1-AAG-CCU-7OSM-1.pdb	AAG&CCU	(.(&).)	1x1
TWOWAY-1-1-AAG-CCU-7OYA-1.pdb	AAG&CCU	(.(&).)	1x1
TWOWAY-1-1-AAG-CCU-7OYA-2.pdb	AAG&CCU	(.(&).)	1x1
TWOWAY-1-1-AAG-CCU-7OYB-1.pdb	AAG&CCU	(.(&).)	1x1
TWOWAY-1-1-AAG-CCU-7OYB-2.pdb	AAG&CCU	(.(&).)	1x1
TWOWAY-1-1-AAG-CCU-7OYC-1.pdb	AAG&CCU	(.(&).)	1x1
TWOWAY-1-1-AAG-CCU-7OYD-1.pdb	AAG&CCU	(.(&).)	1x1
TWOWAY-1-1-AAG-CCU-7PZY-1.pdb	AAG&CCU	(.(&).)	1x1
TWOWAY-1-1-AAG-CCU-7Q08-1.pdb	AAG&CCU	(.(&).)	1x1
TWOWAY-1-1-AAG-CCU-7Q0F-1.pdb	AAG&CCU	(.(&).)	1x1
TWOWAY-1-1-AAG-CCU-7Q0P-1.pdb	AAG&CCU	(.(&).)	1x1
TWOWAY-1-1-AAG-CCU-7Q0R-1.pdb	AAG&CCU	(.(&).)	1x1
TWOWAY-1-1-AAG-CCU-7QCA-1.pdb	AAG&CCU	(.(&).)	1x1
TWOWAY-1-1-AAG-CCU-7QEP-1.pdb	AAG&CCU	(.(&).)	1x1
TWOWAY-1-1-AAG-CCU-7QGG-1.pdb	AAG&CCU	(.(&).)	1x1
TWOWAY-1-1-AAG-CCU-7QIW-1.pdb	AAG&CCU	(.(&).)	1x1
TWOWAY-1-1-AAG-CCU-7QIZ-1.pdb	AAG&CCU	(.(&).)	1x1
TWOWAY-1-1-AAG-CCU-7QVP-1.pdb	AAG&CCU	(.(&).)	1x1
TWOWAY-1-1-AAG-CCU-7QVP-2.pdb	AAG&CCU	(.(&).)	1x1
TWOWAY-1-1-AAG-CCU-7QWQ-1.pdb	AAG&CCU	(.(&).)	1x1
TWOWAY-1-1-AAG-CCU-7QWR-1.pdb	AAG&CCU	(.(&).)	1x1
TWOWAY-1-1-AAG-CCU-7QWS-1.pdb	AAG&CCU	(.(&).)	1x1
TWOWAY-1-1-AAG-CCU-7R81-1.pdb	AAG&CCU	(.(&).)	1x1
TWOWAY-1-1-AAG-CCU-7RR5-1.pdb	AAG&CCU	(.(&).)	1x1
TWOWAY-1-1-AAG-CCU-7TM3-1.pdb	AAG&CCU	(.(&).)	1x1
TWOWAY-1-1-AAG-CCU-7TOO-1.pdb	AAG&CCU	(.(&).)	1x1
TWOWAY-1-1-AAG-CCU-7TOP-1.pdb	AAG&CCU	(.(&).)	1x1
TWOWAY-1-1-AAG-CCU-7TOQ-1.pdb	AAG&CCU	(.(&).)	1x1
TWOWAY-1-1-AAG-CCU-7TOR-1.pdb	AAG&CCU	(.(&).)	1x1
TWOWAY-1-1-AAG-CCU-7U0H-1.pdb	AAG&CCU	(.(&).)	1x1
TWOWAY-1-1-AAG-CCU-7UCJ-1.pdb	AAG&CCU	(.(&).)	1x1
TWOWAY-1-1-AAG-CCU-7UCK-1.pdb	AAG&CCU	(.(&).)	1x1
TWOWAY-1-1-AAG-CCU-7UG6-1.pdb	AAG&CCU	(.(&).)	1x1
TWOWAY-1-1-AAG-CCU-7XNX-1.pdb	AAG&CCU	(.(&).)	1x1
TWOWAY-1-1-AAG-CCU-7XNY-1.pdb	AAG&CCU	(.(&).)	1x1
TWOWAY-1-1-AAG-CCU-7Z3N-1.pdb	AAG&CCU	(.(&).)	1x1
TWOWAY-1-1-AAG-CCU-7Z3O-1.pdb	AAG&CCU	(.(&).)	1x1
TWOWAY-1-1-AAG-CCU-7ZPQ-1.pdb	AAG&CCU	(.(&).)	1x1
TWOWAY-1-1-AAG-CCU-7ZS5-1.pdb	AAG&CCU	(.(&).)	1x1
TWOWAY-1-1-AAG-CCU-7ZUX-1.pdb	AAG&CCU	(.(&).)	1x1
TWOWAY-1-1-AAG-CCU-7ZW0-1.pdb	AAG&CCU	(.(&).)	1x1
TWOWAY-1-1-AAG-CCU-8AAF-1.pdb	AAG&CCU	(.(&).)	1x1
TWOWAY-1-1-AAG-CCU-8AGT-1.pdb	AAG&CCU	(.(&).)	1x1
TWOWAY-1-1-AAG-CCU-8AGU-1.pdb	AAG&CCU	(.(&).)	1x1
TWOWAY-1-1-AAG-CCU-8AGV-1.pdb	AAG&CCU	(.(&).)	1x1
TWOWAY-1-1-AAG-CCU-8AGW-1.pdb	AAG&CCU	(.(&).)	1x1
TWOWAY-1-1-AAG-CCU-8AGX-1.pdb	AAG&CCU	(.(&).)	1x1
TWOWAY-1-1-AAG-CCU-8AGZ-1.pdb	AAG&CCU	(.(&).)	1x1
TWOWAY-1-1-AAG-CCU-8AZW-1.pdb	AAG&CCU	(.(&).)	1x1
TWOWAY-1-1-AAG-CCU-8B2L-1.pdb	AAG&CCU	(.(&).)	1x1
TWOWAY-1-1-AAG-CCU-8B5L-1.pdb	AAG&CCU	(.(&).)	1x1
TWOWAY-1-1-AAG-CCU-8B6C-1.pdb	AAG&CCU	(.(&).)	1x1
TWOWAY-1-1-AAG-CCU-8BF9-1.pdb	AAG&CCU	(.(&).)	1x1
TWOWAY-1-1-AAG-CCU-8BHF-1.pdb	AAG&CCU	(.(&).)	1x1
TWOWAY-1-1-AAG-CCU-8BIP-1.pdb	AAG&CCU	(.(&).)	1x1
TWOWAY-1-1-AAG-CCU-8BN3-1.pdb	AAG&CCU	(.(&).)	1x1
TWOWAY-1-1-AAG-CCU-8BPO-1.pdb	AAG&CCU	(.(&).)	1x1
TWOWAY-1-1-AAG-CCU-8C3A-1.pdb	AAG&CCU	(.(&).)	1x1
TWOWAY-1-1-AAG-CCU-8C3A-2.pdb	AAG&CCU	(.(&).)	1x1
TWOWAY-1-1-AAG-CCU-8CCS-1.pdb	AAG&CCU	(.(&).)	1x1
TWOWAY-1-1-AAG-CCU-8CDL-1.pdb	AAG&CCU	(.(&).)	1x1
TWOWAY-1-1-AAG-CCU-8CDR-1.pdb	AAG&CCU	(.(&).)	1x1
TWOWAY-1-1-AAG-CCU-8CEH-1.pdb	AAG&CCU	(.(&).)	1x1
TWOWAY-1-1-AAG-CCU-8CF5-1.pdb	AAG&CCU	(.(&).)	1x1
TWOWAY-1-1-AAG-CCU-8CG8-1.pdb	AAG&CCU	(.(&).)	1x1
TWOWAY-1-1-AAG-CCU-8CGN-1.pdb	AAG&CCU	(.(&).)	1x1
TWOWAY-1-1-AAG-CCU-8CIV-1.pdb	AAG&CCU	(.(&).)	1x1
TWOWAY-1-1-AAG-CCU-8CKU-1.pdb	AAG&CCU	(.(&).)	1x1
TWOWAY-1-1-AAG-CCU-8CQ7-1.pdb	AAG&CCU	(.(&).)	1x1
TWOWAY-1-1-AAG-CCU-8CQ7-2.pdb	AAG&CCU	(.(&).)	1x1
TWOWAY-1-1-AAG-CCU-8CQW-1.pdb	AAG&CCU	(.(&).)	1x1
TWOWAY-1-1-AAG-CCU-8CQW-2.pdb	AAG&CCU	(.(&).)	1x1
TWOWAY-1-1-AAG-CCU-8CRE-1.pdb	AAG&CCU	(.(&).)	1x1
TWOWAY-1-1-AAG-CCU-8CRE-2.pdb	AAG&CCU	(.(&).)	1x1
TWOWAY-1-1-AAG-CCU-8ESQ-1.pdb	AAG&CCU	(.(&).)	1x1
TWOWAY-1-1-AAG-CCU-8ESR-1.pdb	AAG&CCU	(.(&).)	1x1
TWOWAY-1-1-AAG-CCU-8ETC-1.pdb	AAG&CCU	(.(&).)	1x1
TWOWAY-1-1-AAG-CCU-8ETG-1.pdb	AAG&CCU	(.(&).)	1x1
TWOWAY-1-1-AAG-CCU-8ETJ-1.pdb	AAG&CCU	(.(&).)	1x1
TWOWAY-1-1-AAG-CCU-8EUB-1.pdb	AAG&CCU	(.(&).)	1x1
TWOWAY-1-1-AAG-CCU-8EUG-1.pdb	AAG&CCU	(.(&).)	1x1
TWOWAY-1-1-AAG-CCU-8EUI-1.pdb	AAG&CCU	(.(&).)	1x1
TWOWAY-1-1-AAG-CCU-8EVP-1.pdb	AAG&CCU	(.(&).)	1x1
TWOWAY-1-1-AAG-CCU-8EVQ-1.pdb	AAG&CCU	(.(&).)	1x1
TWOWAY-1-1-AAG-CCU-8EVR-1.pdb	AAG&CCU	(.(&).)	1x1
TWOWAY-1-1-AAG-CCU-8EVS-1.pdb	AAG&CCU	(.(&).)	1x1
TWOWAY-1-1-AAG-CCU-8EVT-1.pdb	AAG&CCU	(.(&).)	1x1
TWOWAY-1-1-AAG-CCU-8EWB-1.pdb	AAG&CCU	(.(&).)	1x1
TWOWAY-1-1-AAG-CCU-8EWC-1.pdb	AAG&CCU	(.(&).)	1x1
TWOWAY-1-1-AAG-CCU-8F4O-1.pdb	AAG&CCU	(.(&).)	1x1
TWOWAY-1-1-AAG-CCU-8FKZ-1.pdb	AAG&CCU	(.(&).)	1x1
TWOWAY-1-1-AAG-CCU-8HFR-1.pdb	AAG&CCU	(.(&).)	1x1
TWOWAY-1-1-AAG-CCU-8I9Z-1.pdb	AAG&CCU	(.(&).)	1x1
TWOWAY-1-1-AAG-CCU-8IA0-1.pdb	AAG&CCU	(.(&).)	1x1
TWOWAY-1-1-AAG-CCU-8IDT-1.pdb	AAG&CCU	(.(&).)	1x1
TWOWAY-1-1-AAG-CCU-8IDY-1.pdb	AAG&CCU	(.(&).)	1x1
TWOWAY-1-1-AAG-CCU-8IE3-1.pdb	AAG&CCU	(.(&).)	1x1
TWOWAY-1-1-AAG-CCU-8IFD-1.pdb	AAG&CCU	(.(&).)	1x1
TWOWAY-1-1-AAG-CCU-8IFE-1.pdb	AAG&CCU	(.(&).)	1x1
TWOWAY-1-1-AAG-CCU-8INE-1.pdb	AAG&CCU	(.(&).)	1x1
TWOWAY-1-1-AAG-CCU-8INF-1.pdb	AAG&CCU	(.(&).)	1x1
TWOWAY-1-1-AAG-CCU-8INK-1.pdb	AAG&CCU	(.(&).)	1x1
TWOWAY-1-1-AAG-CCU-8IP8-1.pdb	AAG&CCU	(.(&).)	1x1
TWOWAY-1-1-AAG-CCU-8IPA-1.pdb	AAG&CCU	(.(&).)	1x1
TWOWAY-1-1-AAG-CCU-8IPB-1.pdb	AAG&CCU	(.(&).)	1x1
TWOWAY-1-1-AAG-CCU-8IPD-1.pdb	AAG&CCU	(.(&).)	1x1
TWOWAY-1-1-AAG-CCU-8IPY-1.pdb	AAG&CCU	(.(&).)	1x1
TWOWAY-1-1-AAG-CCU-8IR1-1.pdb	AAG&CCU	(.(&).)	1x1
TWOWAY-1-1-AAG-CCU-8IR3-1.pdb	AAG&CCU	(.(&).)	1x1
TWOWAY-1-1-AAG-CCU-8JDJ-1.pdb	AAG&CCU	(.(&).)	1x1
TWOWAY-1-1-AAG-CCU-8JDK-1.pdb	AAG&CCU	(.(&).)	1x1
TWOWAY-1-1-AAG-CCU-8JDL-1.pdb	AAG&CCU	(.(&).)	1x1
TWOWAY-1-1-AAG-CCU-8JDM-1.pdb	AAG&CCU	(.(&).)	1x1
TWOWAY-1-1-AAG-CCU-8JIV-1.pdb	AAG&CCU	(.(&).)	1x1
TWOWAY-1-1-AAG-CCU-8K2C-1.pdb	AAG&CCU	(.(&).)	1x1
TWOWAY-1-1-AAG-CCU-8K2D-1.pdb	AAG&CCU	(.(&).)	1x1
TWOWAY-1-1-AAG-CCU-8K82-1.pdb	AAG&CCU	(.(&).)	1x1
TWOWAY-1-1-AAG-CCU-8OEQ-1.pdb	AAG&CCU	(.(&).)	1x1
TWOWAY-1-1-AAG-CCU-8OEQ-2.pdb	AAG&CCU	(.(&).)	1x1
TWOWAY-1-1-AAG-CCU-8OGJ-1.pdb	AAG&CCU	(.(&).)	1x1
TWOWAY-1-1-AAG-CCU-8OH6-1.pdb	AAG&CCU	(.(&).)	1x1
TWOWAY-1-1-AAG-CCU-8OH6-2.pdb	AAG&CCU	(.(&).)	1x1
TWOWAY-1-1-AAG-CCU-8OHD-1.pdb	AAG&CCU	(.(&).)	1x1
TWOWAY-1-1-AAG-CCU-8OI5-1.pdb	AAG&CCU	(.(&).)	1x1
TWOWAY-1-1-AAG-CCU-8OI5-2.pdb	AAG&CCU	(.(&).)	1x1
TWOWAY-1-1-AAG-CCU-8OJ0-1.pdb	AAG&CCU	(.(&).)	1x1
TWOWAY-1-1-AAG-CCU-8OJ3-1.pdb	AAG&CCU	(.(&).)	1x1
TWOWAY-1-1-AAG-CCU-8OJ3-2.pdb	AAG&CCU	(.(&).)	1x1
TWOWAY-1-1-AAG-CCU-8OJ5-1.pdb	AAG&CCU	(.(&).)	1x1
TWOWAY-1-1-AAG-CCU-8OJ8-1.pdb	AAG&CCU	(.(&).)	1x1
TWOWAY-1-1-AAG-CCU-8OO0-1.pdb	AAG&CCU	(.(&).)	1x1
TWOWAY-1-1-AAG-CCU-8P4V-1.pdb	AAG&CCU	(.(&).)	1x1
TWOWAY-1-1-AAG-CCU-8P4V-2.pdb	AAG&CCU	(.(&).)	1x1
TWOWAY-1-1-AAG-CCU-8P8M-1.pdb	AAG&CCU	(.(&).)	1x1
TWOWAY-1-1-AAG-CCU-8P8N-1.pdb	AAG&CCU	(.(&).)	1x1
TWOWAY-1-1-AAG-CCU-8P8U-1.pdb	AAG&CCU	(.(&).)	1x1
TWOWAY-1-1-AAG-CCU-8P9A-1.pdb	AAG&CCU	(.(&).)	1x1
TWOWAY-1-1-AAG-CCU-8P9A-2.pdb	AAG&CCU	(.(&).)	1x1
TWOWAY-1-1-AAG-CCU-8PFR-1.pdb	AAG&CCU	(.(&).)	1x1
TWOWAY-1-1-AAG-CCU-8PV1-1.pdb	AAG&CCU	(.(&).)	1x1
TWOWAY-1-1-AAG-CCU-8PV2-1.pdb	AAG&CCU	(.(&).)	1x1
TWOWAY-1-1-AAG-CCU-8PV3-1.pdb	AAG&CCU	(.(&).)	1x1
TWOWAY-1-1-AAG-CCU-8PV4-1.pdb	AAG&CCU	(.(&).)	1x1
TWOWAY-1-1-AAG-CCU-8PV5-1.pdb	AAG&CCU	(.(&).)	1x1
TWOWAY-1-1-AAG-CCU-8PV6-1.pdb	AAG&CCU	(.(&).)	1x1
TWOWAY-1-1-AAG-CCU-8PV7-1.pdb	AAG&CCU	(.(&).)	1x1
TWOWAY-1-1-AAG-CCU-8PV8-1.pdb	AAG&CCU	(.(&).)	1x1
TWOWAY-1-1-AAG-CCU-8PVK-1.pdb	AAG&CCU	(.(&).)	1x1
TWOWAY-1-1-AAG-CCU-8PVL-1.pdb	AAG&CCU	(.(&).)	1x1
TWOWAY-1-1-AAG-CCU-8Q5I-1.pdb	AAG&CCU	(.(&).)	1x1
TWOWAY-1-1-AAG-CCU-8Q7Z-1.pdb	AAG&CCU	(.(&).)	1x1
TWOWAY-1-1-AAG-CCU-8Q87-1.pdb	AAG&CCU	(.(&).)	1x1
TWOWAY-1-1-AAG-CCU-8QFD-1.pdb	AAG&CCU	(.(&).)	1x1
TWOWAY-1-1-AAG-CCU-8RJB-1.pdb	AAG&CCU	(.(&).)	1x1
TWOWAY-1-1-AAG-CCU-8RJC-1.pdb	AAG&CCU	(.(&).)	1x1
TWOWAY-1-1-AAG-CCU-8RJD-1.pdb	AAG&CCU	(.(&).)	1x1
TWOWAY-1-1-AAG-CCU-8RL2-1.pdb	AAG&CCU	(.(&).)	1x1
TWOWAY-1-1-AAG-CCU-8SCB-1.pdb	AAG&CCU	(.(&).)	1x1
TWOWAY-1-1-AAG-CCU-8TOC-1.pdb	AAG&CCU	(.(&).)	1x1
TWOWAY-1-1-AAG-CCU-8UIK-1.pdb	AAG&CCU	(.(&).)	1x1
TWOWAY-1-1-AAG-CCU-8UIY-1.pdb	AAG&CCU	(.(&).)	1x1
TWOWAY-1-1-AAG-CCU-8UIZ-1.pdb	AAG&CCU	(.(&).)	1x1
TWOWAY-1-1-AAG-CCU-8UJB-1.pdb	AAG&CCU	(.(&).)	1x1
TWOWAY-1-1-AAG-CCU-8UJC-1.pdb	AAG&CCU	(.(&).)	1x1
TWOWAY-1-1-AAG-CCU-8UJD-1.pdb	AAG&CCU	(.(&).)	1x1
TWOWAY-1-1-AAG-CCU-8UKB-1.pdb	AAG&CCU	(.(&).)	1x1
TWOWAY-1-1-AAG-CCU-8UT0-1.pdb	AAG&CCU	(.(&).)	1x1
TWOWAY-1-1-AAG-CCU-8UTI-1.pdb	AAG&CCU	(.(&).)	1x1
TWOWAY-1-1-AAG-CCU-8VFT-1.pdb	AAG&CCU	(.(&).)	1x1
TWOWAY-1-1-AAG-CCU-8XSX-1.pdb	AAG&CCU	(.(&).)	1x1
TWOWAY-1-1-AAG-CCU-8XSY-1.pdb	AAG&CCU	(.(&).)	1x1
TWOWAY-1-1-AAG-CCU-8XSZ-1.pdb	AAG&CCU	(.(&).)	1x1
TWOWAY-1-1-AAG-CCU-8XU8-1.pdb	AAG&CCU	(.(&).)	1x1
TWOWAY-1-1-AAG-CCU-8Y0W-1.pdb	AAG&CCU	(.(&).)	1x1
TWOWAY-1-1-AAG-CCU-8Y0X-1.pdb	AAG&CCU	(.(&).)	1x1
TWOWAY-1-1-AAG-CCU-8YOO-1.pdb	AAG&CCU	(.(&).)	1x1
TWOWAY-1-1-AAG-CCU-8YOP-1.pdb	AAG&CCU	(.(&).)	1x1
TWOWAY-1-1-AAG-CCU-8Z70-1.pdb	AAG&CCU	(.(&).)	1x1
TWOWAY-1-1-AAG-CCU-9AXT-1.pdb	AAG&CCU	(.(&).)	1x1
TWOWAY-1-1-AAG-CCU-9AXU-1.pdb	AAG&CCU	(.(&).)	1x1
TWOWAY-1-1-AAG-CCU-9AXV-1.pdb	AAG&CCU	(.(&).)	1x1
TWOWAY-1-1-AAG-CCU-9AZC-1.pdb	AAG&CCU	(.(&).)	1x1
TWOWAY-1-1-AAG-CCU-9AZN-1.pdb	AAG&CCU	(.(&).)	1x1
TWOWAY-1-1-AAG-CCU-9AZS-1.pdb	AAG&CCU	(.(&).)	1x1
TWOWAY-1-1-AAG-CCU-9B0F-1.pdb	AAG&CCU	(.(&).)	1x1
TWOWAY-1-1-AAG-CCU-9B0G-1.pdb	AAG&CCU	(.(&).)	1x1
TWOWAY-1-1-AAG-CCU-9B0H-1.pdb	AAG&CCU	(.(&).)	1x1
TWOWAY-1-1-AAG-CCU-9B0J-1.pdb	AAG&CCU	(.(&).)	1x1
TWOWAY-1-1-AAG-CCU-9B0N-1.pdb	AAG&CCU	(.(&).)	1x1
TWOWAY-1-1-AAG-CCU-9B0O-1.pdb	AAG&CCU	(.(&).)	1x1
TWOWAY-1-1-AAG-CCU-9B0P-1.pdb	AAG&CCU	(.(&).)	1x1
TWOWAY-1-1-AAG-CCU-9B0Q-1.pdb	AAG&CCU	(.(&).)	1x1
TWOWAY-1-1-AAG-CCU-9B0Q-2.pdb	AAG&CCU	(.(&).)	1x1
TWOWAY-1-1-AAG-CCU-9B0R-1.pdb	AAG&CCU	(.(&).)	1x1
TWOWAY-1-1-AAG-CCU-9B0W-1.pdb	AAG&CCU	(.(&).)	1x1
TWOWAY-1-1-AAG-CCU-9B11-1.pdb	AAG&CCU	(.(&).)	1x1
TWOWAY-1-1-AAG-CCU-9BDL-1.pdb	AAG&CCU	(.(&).)	1x1
TWOWAY-1-1-AAG-CCU-9BDN-1.pdb	AAG&CCU	(.(&).)	1x1
TWOWAY-1-1-AAG-CCU-9BH5-1.pdb	AAG&CCU	(.(&).)	1x1
TWOWAY-1-1-AAG-CCU-9CAI-1.pdb	AAG&CCU	(.(&).)	1x1
TWOWAY-1-1-AAG-CCU-9F58-1.pdb	AAG&CCU	(.(&).)	1x1
TWOWAY-1-1-AAG-CCU-9F9S-1.pdb	AAG&CCU	(.(&).)	1x1
TWOWAY-1-1-AAG-CCU-9F9S-2.pdb	AAG&CCU	(.(&).)	1x1
TWOWAY-1-1-AAG-CCU-9G1Z-1.pdb	AAG&CCU	(.(&).)	1x1
TWOWAY-1-1-AAG-CCU-9G30-1.pdb	AAG&CCU	(.(&).)	1x1
TWOWAY-1-1-AAG-CCU-9G6J-1.pdb	AAG&CCU	(.(&).)	1x1
TWOWAY-1-1-AAG-CCU-9G8M-1.pdb	AAG&CCU	(.(&).)	1x1
TWOWAY-1-1-AAG-CCU-9QIW-1.pdb	AAG&CCU	(.(&).)	1x1
TWOWAY-1-1-AAG-CGU-6GAW-1.pdb	AAG&CGU	(.(&).)	1x1
TWOWAY-1-1-AAG-CGU-6GAZ-1.pdb	AAG&CGU	(.(&).)	1x1
TWOWAY-1-1-AAG-CGU-6GB2-1.pdb	AAG&CGU	(.(&).)	1x1
TWOWAY-1-1-AAG-CGU-6YDP-1.pdb	AAG&CGU	(.(&).)	1x1
TWOWAY-1-1-AAG-CGU-6YW5-1.pdb	AAG&CGU	(.(&).)	1x1
TWOWAY-1-1-AAG-CGU-6YWE-1.pdb	AAG&CGU	(.(&).)	1x1
TWOWAY-1-1-AAG-CGU-6YWX-1.pdb	AAG&CGU	(.(&).)	1x1
TWOWAY-1-1-AAG-CGU-6YWY-1.pdb	AAG&CGU	(.(&).)	1x1
TWOWAY-1-1-AAG-CGU-7NQH-1.pdb	AAG&CGU	(.(&).)	1x1
TWOWAY-1-1-AAG-CGU-7NQL-1.pdb	AAG&CGU	(.(&).)	1x1
TWOWAY-1-1-AAG-CGU-7PO2-1.pdb	AAG&CGU	(.(&).)	1x1
TWOWAY-1-1-AAG-CGU-8OIQ-1.pdb	AAG&CGU	(.(&).)	1x1
TWOWAY-1-1-AAG-CGU-8OIR-1.pdb	AAG&CGU	(.(&).)	1x1
TWOWAY-1-1-AAG-CGU-8OIS-1.pdb	AAG&CGU	(.(&).)	1x1
TWOWAY-1-1-AAG-CGU-8OIT-1.pdb	AAG&CGU	(.(&).)	1x1
TWOWAY-1-1-AAG-CGU-8QRN-1.pdb	AAG&CGU	(.(&).)	1x1
TWOWAY-1-1-AAG-CGU-9HFO-1.pdb	AAG&CGU	(.(&).)	1x1
TWOWAY-1-1-AAG-CGU-9IS7-1.pdb	AAG&CGU	(.(&).)	1x1
TWOWAY-1-1-AAU-AAU-7OOD-1.pdb	AAU&AAU	(.(&).)	1x1
TWOWAY-1-1-AAU-AAU-7P6Z-1.pdb	AAU&AAU	(.(&).)	1x1
TWOWAY-1-1-AAU-AAU-8A22-1.pdb	AAU&AAU	(.(&).)	1x1
TWOWAY-1-1-AAU-AAU-8APN-1.pdb	AAU&AAU	(.(&).)	1x1
TWOWAY-1-1-AAU-AAU-8APO-1.pdb	AAU&AAU	(.(&).)	1x1
TWOWAY-1-1-AAU-AAU-8P7X-1.pdb	AAU&AAU	(.(&).)	1x1
TWOWAY-1-1-AAU-AAU-8P8B-1.pdb	AAU&AAU	(.(&).)	1x1
TWOWAY-2-2-AAUC-GUAU-1Y39-1.pdb	AAUC&GUAU	(..(&)..)	2x2
TWOWAY-2-2-AAUC-GUAU-1Y39-2.pdb	AAUC&GUAU	(..(&)..)	2x2
TWOWAY-2-2-AAUU-AUAU-3J6B-1.pdb	AAUU&AUAU	(..(&)..)	2x2
TWOWAY-2-2-AAUU-AUAU-5MRC-1.pdb	AAUU&AUAU	(..(&)..)	2x2
TWOWAY-1-1-ACA-UCU-8TOC-1.pdb	ACA&UCU	(.(&).)	1x1
TWOWAY-2-2-ACAG-CGAU-5T2A-1.pdb	ACAG&CGAU	(..(&)..)	2x2
TWOWAY-2-2-ACAG-CGAU-6AZ1-1.pdb	ACAG&CGAU	(..(&)..)	2x2
TWOWAY-2-2-ACAG-CGAU-7ASE-1.pdb	ACAG&CGAU	(..(&)..)	2x2
TWOWAY-2-2-ACAG-CGAU-8A3W-1.pdb	ACAG&CGAU	(..(&)..)	2x2
TWOWAY-2-2-ACAG-CGAU-8A98-1.pdb	ACAG&CGAU	(..(&)..)	2x2
TWOWAY-2-2-ACAG-CGAU-8OVA-1.pdb	ACAG&CGAU	(..(&)..)	2x2
TWOWAY-2-2-ACAG-CGAU-8OVE-1.pdb	ACAG&CGAU	(..(&)..)	2x2
TWOWAY-2-2-ACAG-CGAU-8OVJ-1.pdb	ACAG&CGAU	(..(&)..)	2x2
TWOWAY-2-2-ACAG-CGAU-8QHU-1.pdb	ACAG&CGAU	(..(&)..)	2x2
TWOWAY-2-2-ACAG-CGAU-8RXH-1.pdb	ACAG&CGAU	(..(&)..)	2x2
TWOWAY-2-2-ACAG-CGAU-8RXX-1.pdb	ACAG&CGAU	(..(&)..)	2x2
TWOWAY-1-1-ACC-GCU-6ZJ3-1.pdb	ACC&GCU	(.(&).)	1x1
TWOWAY-1-1-ACC-GCU-8TOC-1.pdb	ACC&GCU	(.(&).)	1x1
TWOWAY-1-1-ACC-GUU-3J9M-1.pdb	ACC&GUU	(.(&).)	1x1
TWOWAY-1-1-ACC-GUU-6O8Z-1.pdb	ACC&GUU	(.(&).)	1x1
TWOWAY-1-1-ACC-GUU-6RW4-1.pdb	ACC&GUU	(.(&).)	1x1
TWOWAY-1-1-ACC-GUU-6RW5-1.pdb	ACC&GUU	(.(&).)	1x1
TWOWAY-1-1-ACC-GUU-6VLZ-1.pdb	ACC&GUU	(.(&).)	1x1
TWOWAY-1-1-ACC-GUU-6VMI-1.pdb	ACC&GUU	(.(&).)	1x1
TWOWAY-1-1-ACC-GUU-6ZM5-1.pdb	ACC&GUU	(.(&).)	1x1
TWOWAY-1-1-ACC-GUU-6ZM6-1.pdb	ACC&GUU	(.(&).)	1x1
TWOWAY-1-1-ACC-GUU-6ZSC-1.pdb	ACC&GUU	(.(&).)	1x1
TWOWAY-1-1-ACC-GUU-7L08-1.pdb	ACC&GUU	(.(&).)	1x1
TWOWAY-1-1-ACC-GUU-7NHK-1.pdb	ACC&GUU	(.(&).)	1x1
TWOWAY-1-1-ACC-GUU-7P2E-1.pdb	ACC&GUU	(.(&).)	1x1
TWOWAY-1-1-ACC-GUU-7P7Q-1.pdb	ACC&GUU	(.(&).)	1x1
TWOWAY-1-1-ACC-GUU-7P7R-1.pdb	ACC&GUU	(.(&).)	1x1
TWOWAY-1-1-ACC-GUU-7P7S-1.pdb	ACC&GUU	(.(&).)	1x1
TWOWAY-1-1-ACC-GUU-7P7T-1.pdb	ACC&GUU	(.(&).)	1x1
TWOWAY-1-1-ACC-GUU-7PNX-1.pdb	ACC&GUU	(.(&).)	1x1
TWOWAY-1-1-ACC-GUU-7PNY-1.pdb	ACC&GUU	(.(&).)	1x1
TWOWAY-1-1-ACC-GUU-7PNZ-1.pdb	ACC&GUU	(.(&).)	1x1
TWOWAY-1-1-ACC-GUU-7PO0-1.pdb	ACC&GUU	(.(&).)	1x1
TWOWAY-1-1-ACC-GUU-7PO1-1.pdb	ACC&GUU	(.(&).)	1x1
TWOWAY-1-1-ACC-GUU-7PO2-1.pdb	ACC&GUU	(.(&).)	1x1
TWOWAY-1-1-ACC-GUU-7PO3-1.pdb	ACC&GUU	(.(&).)	1x1
TWOWAY-1-1-ACC-GUU-7QI4-1.pdb	ACC&GUU	(.(&).)	1x1
TWOWAY-1-1-ACC-GUU-7QI5-1.pdb	ACC&GUU	(.(&).)	1x1
TWOWAY-1-1-ACC-GUU-7QI6-1.pdb	ACC&GUU	(.(&).)	1x1
TWOWAY-1-1-ACC-GUU-8ANY-1.pdb	ACC&GUU	(.(&).)	1x1
TWOWAY-1-1-ACC-GUU-8CSR-1.pdb	ACC&GUU	(.(&).)	1x1
TWOWAY-1-1-ACC-GUU-8CSS-1.pdb	ACC&GUU	(.(&).)	1x1
TWOWAY-1-1-ACC-GUU-8CST-1.pdb	ACC&GUU	(.(&).)	1x1
TWOWAY-1-1-ACC-GUU-8CSU-1.pdb	ACC&GUU	(.(&).)	1x1
TWOWAY-1-1-ACC-GUU-8K2A-1.pdb	ACC&GUU	(.(&).)	1x1
TWOWAY-1-1-ACC-GUU-8OIR-1.pdb	ACC&GUU	(.(&).)	1x1
TWOWAY-1-1-ACC-GUU-8OIS-1.pdb	ACC&GUU	(.(&).)	1x1
TWOWAY-1-1-ACC-GUU-8QRL-1.pdb	ACC&GUU	(.(&).)	1x1
TWOWAY-1-1-ACC-GUU-8QRM-1.pdb	ACC&GUU	(.(&).)	1x1
TWOWAY-1-1-ACC-GUU-8QRN-1.pdb	ACC&GUU	(.(&).)	1x1
TWOWAY-1-1-ACC-GUU-8RRI-1.pdb	ACC&GUU	(.(&).)	1x1
TWOWAY-1-1-ACC-GUU-8RXH-1.pdb	ACC&GUU	(.(&).)	1x1
TWOWAY-1-1-ACC-GUU-8RXX-1.pdb	ACC&GUU	(.(&).)	1x1
TWOWAY-1-1-ACC-GUU-8UU6-1.pdb	ACC&GUU	(.(&).)	1x1
TWOWAY-1-1-ACC-GUU-8UU9-1.pdb	ACC&GUU	(.(&).)	1x1
TWOWAY-1-1-ACC-GUU-8UUA-1.pdb	ACC&GUU	(.(&).)	1x1
TWOWAY-1-1-ACC-GUU-8XT0-1.pdb	ACC&GUU	(.(&).)	1x1
TWOWAY-1-1-ACC-GUU-8XT2-1.pdb	ACC&GUU	(.(&).)	1x1
TWOWAY-1-1-ACC-GUU-9DIB-1.pdb	ACC&GUU	(.(&).)	1x1
TWOWAY-1-1-ACC-GUU-9DID-1.pdb	ACC&GUU	(.(&).)	1x1
TWOWAY-1-1-ACC-GUU-9G5B-1.pdb	ACC&GUU	(.(&).)	1x1
TWOWAY-1-1-ACC-GUU-9G5C-1.pdb	ACC&GUU	(.(&).)	1x1
TWOWAY-1-1-ACC-GUU-9G5D-1.pdb	ACC&GUU	(.(&).)	1x1
TWOWAY-1-1-ACC-GUU-9G5E-1.pdb	ACC&GUU	(.(&).)	1x1
TWOWAY-1-1-ACC-GUU-9HFM-1.pdb	ACC&GUU	(.(&).)	1x1
TWOWAY-1-1-ACC-GUU-9HFN-1.pdb	ACC&GUU	(.(&).)	1x1
TWOWAY-1-1-ACC-GUU-9HFO-1.pdb	ACC&GUU	(.(&).)	1x1
TWOWAY-1-1-ACG-CUU-1YHQ-1.pdb	ACG&CUU	(.(&).)	1x1
TWOWAY-1-1-ACG-CUU-1YI2-1.pdb	ACG&CUU	(.(&).)	1x1
TWOWAY-1-1-ACG-CUU-1YIJ-1.pdb	ACG&CUU	(.(&).)	1x1
TWOWAY-1-1-ACG-CUU-1YIT-1.pdb	ACG&CUU	(.(&).)	1x1
TWOWAY-1-1-ACG-CUU-1YJ9-1.pdb	ACG&CUU	(.(&).)	1x1
TWOWAY-1-1-ACG-CUU-1YJN-1.pdb	ACG&CUU	(.(&).)	1x1
TWOWAY-1-1-ACG-CUU-1YJW-1.pdb	ACG&CUU	(.(&).)	1x1
TWOWAY-1-1-ACG-CUU-3CC2-1.pdb	ACG&CUU	(.(&).)	1x1
TWOWAY-1-1-ACG-CUU-3CC4-1.pdb	ACG&CUU	(.(&).)	1x1
TWOWAY-1-1-ACG-CUU-3CC7-1.pdb	ACG&CUU	(.(&).)	1x1
TWOWAY-1-1-ACG-CUU-3CCE-1.pdb	ACG&CUU	(.(&).)	1x1
TWOWAY-1-1-ACG-CUU-3CCJ-1.pdb	ACG&CUU	(.(&).)	1x1
TWOWAY-1-1-ACG-CUU-3CCL-1.pdb	ACG&CUU	(.(&).)	1x1
TWOWAY-1-1-ACG-CUU-3CCM-1.pdb	ACG&CUU	(.(&).)	1x1
TWOWAY-1-1-ACG-CUU-3CCQ-1.pdb	ACG&CUU	(.(&).)	1x1
TWOWAY-1-1-ACG-CUU-3CCR-1.pdb	ACG&CUU	(.(&).)	1x1
TWOWAY-1-1-ACG-CUU-3CCS-1.pdb	ACG&CUU	(.(&).)	1x1
TWOWAY-1-1-ACG-CUU-3CCU-1.pdb	ACG&CUU	(.(&).)	1x1
TWOWAY-1-1-ACG-CUU-3CCV-1.pdb	ACG&CUU	(.(&).)	1x1
TWOWAY-1-1-ACG-CUU-3CD6-1.pdb	ACG&CUU	(.(&).)	1x1
TWOWAY-1-1-ACG-CUU-3CMA-1.pdb	ACG&CUU	(.(&).)	1x1
TWOWAY-1-1-ACG-CUU-3CME-1.pdb	ACG&CUU	(.(&).)	1x1
TWOWAY-1-1-ACG-CUU-3G4S-1.pdb	ACG&CUU	(.(&).)	1x1
TWOWAY-1-1-ACG-CUU-3G6E-1.pdb	ACG&CUU	(.(&).)	1x1
TWOWAY-1-1-ACG-CUU-3G71-1.pdb	ACG&CUU	(.(&).)	1x1
TWOWAY-1-1-ACG-CUU-3I55-1.pdb	ACG&CUU	(.(&).)	1x1
TWOWAY-1-1-ACG-CUU-3I56-1.pdb	ACG&CUU	(.(&).)	1x1
TWOWAY-1-1-ACG-CUU-3J79-1.pdb	ACG&CUU	(.(&).)	1x1
TWOWAY-1-1-ACG-CUU-4V9F-1.pdb	ACG&CUU	(.(&).)	1x1
TWOWAY-1-1-ACG-CUU-5UMD-1.pdb	ACG&CUU	(.(&).)	1x1
TWOWAY-1-1-ACG-CUU-8OVA-1.pdb	ACG&CUU	(.(&).)	1x1
TWOWAY-2-2-ACUA-UUCU-3J7P-1.pdb	ACUA&UUCU	(..(&)..)	2x2
TWOWAY-2-2-ACUA-UUCU-5LZS-1.pdb	ACUA&UUCU	(..(&)..)	2x2
TWOWAY-2-2-ACUA-UUCU-5LZV-1.pdb	ACUA&UUCU	(..(&)..)	2x2
TWOWAY-2-2-ACUA-UUCU-6G5I-1.pdb	ACUA&UUCU	(..(&)..)	2x2
TWOWAY-2-2-ACUA-UUCU-6MTC-1.pdb	ACUA&UUCU	(..(&)..)	2x2
TWOWAY-2-2-ACUA-UUCU-6MTD-1.pdb	ACUA&UUCU	(..(&)..)	2x2
TWOWAY-2-2-ACUA-UUCU-6MTE-1.pdb	ACUA&UUCU	(..(&)..)	2x2
TWOWAY-2-2-ACUA-UUCU-6OLE-1.pdb	ACUA&UUCU	(..(&)..)	2x2
TWOWAY-2-2-ACUA-UUCU-6OLI-1.pdb	ACUA&UUCU	(..(&)..)	2x2
TWOWAY-2-2-ACUA-UUCU-6OM0-1.pdb	ACUA&UUCU	(..(&)..)	2x2
TWOWAY-2-2-ACUA-UUCU-6P4G-1.pdb	ACUA&UUCU	(..(&)..)	2x2
TWOWAY-2-2-ACUA-UUCU-6P4H-1.pdb	ACUA&UUCU	(..(&)..)	2x2
TWOWAY-2-2-ACUA-UUCU-6P5I-1.pdb	ACUA&UUCU	(..(&)..)	2x2
TWOWAY-2-2-ACUA-UUCU-6P5K-1.pdb	ACUA&UUCU	(..(&)..)	2x2
TWOWAY-2-2-ACUA-UUCU-6QZP-1.pdb	ACUA&UUCU	(..(&)..)	2x2
TWOWAY-2-2-ACUA-UUCU-6R5Q-1.pdb	ACUA&UUCU	(..(&)..)	2x2
TWOWAY-2-2-ACUA-UUCU-6R6P-1.pdb	ACUA&UUCU	(..(&)..)	2x2
TWOWAY-2-2-ACUA-UUCU-6SGC-1.pdb	ACUA&UUCU	(..(&)..)	2x2
TWOWAY-2-2-ACUA-UUCU-6W2S-1.pdb	ACUA&UUCU	(..(&)..)	2x2
TWOWAY-2-2-ACUA-UUCU-6W2T-1.pdb	ACUA&UUCU	(..(&)..)	2x2
TWOWAY-2-2-ACUA-UUCU-6Y0G-1.pdb	ACUA&UUCU	(..(&)..)	2x2
TWOWAY-2-2-ACUA-UUCU-6Y2L-1.pdb	ACUA&UUCU	(..(&)..)	2x2
TWOWAY-2-2-ACUA-UUCU-6Y57-1.pdb	ACUA&UUCU	(..(&)..)	2x2
TWOWAY-2-2-ACUA-UUCU-6YAL-1.pdb	ACUA&UUCU	(..(&)..)	2x2
TWOWAY-2-2-ACUA-UUCU-6YAN-1.pdb	ACUA&UUCU	(..(&)..)	2x2
TWOWAY-2-2-ACUA-UUCU-6YBS-1.pdb	ACUA&UUCU	(..(&)..)	2x2
TWOWAY-2-2-ACUA-UUCU-6Z6L-1.pdb	ACUA&UUCU	(..(&)..)	2x2
TWOWAY-2-2-ACUA-UUCU-6Z6M-1.pdb	ACUA&UUCU	(..(&)..)	2x2
TWOWAY-2-2-ACUA-UUCU-6Z6N-1.pdb	ACUA&UUCU	(..(&)..)	2x2
TWOWAY-2-2-ACUA-UUCU-6ZLW-1.pdb	ACUA&UUCU	(..(&)..)	2x2
TWOWAY-2-2-ACUA-UUCU-6ZM7-1.pdb	ACUA&UUCU	(..(&)..)	2x2
TWOWAY-2-2-ACUA-UUCU-6ZME-1.pdb	ACUA&UUCU	(..(&)..)	2x2
TWOWAY-2-2-ACUA-UUCU-6ZMI-1.pdb	ACUA&UUCU	(..(&)..)	2x2
TWOWAY-2-2-ACUA-UUCU-6ZMO-1.pdb	ACUA&UUCU	(..(&)..)	2x2
TWOWAY-2-2-ACUA-UUCU-6ZMT-1.pdb	ACUA&UUCU	(..(&)..)	2x2
TWOWAY-2-2-ACUA-UUCU-6ZN5-1.pdb	ACUA&UUCU	(..(&)..)	2x2
TWOWAY-2-2-ACUA-UUCU-6ZOJ-1.pdb	ACUA&UUCU	(..(&)..)	2x2
TWOWAY-2-2-ACUA-UUCU-6ZOL-1.pdb	ACUA&UUCU	(..(&)..)	2x2
TWOWAY-2-2-ACUA-UUCU-6ZP4-1.pdb	ACUA&UUCU	(..(&)..)	2x2
TWOWAY-2-2-ACUA-UUCU-6ZUO-1.pdb	ACUA&UUCU	(..(&)..)	2x2
TWOWAY-2-2-ACUA-UUCU-6ZVH-1.pdb	ACUA&UUCU	(..(&)..)	2x2
TWOWAY-2-2-ACUA-UUCU-6ZVK-1.pdb	ACUA&UUCU	(..(&)..)	2x2
TWOWAY-2-2-ACUA-UUCU-6ZXE-1.pdb	ACUA&UUCU	(..(&)..)	2x2
TWOWAY-2-2-ACUA-UUCU-7CPU-1.pdb	ACUA&UUCU	(..(&)..)	2x2
TWOWAY-2-2-ACUA-UUCU-7CPV-1.pdb	ACUA&UUCU	(..(&)..)	2x2
TWOWAY-2-2-ACUA-UUCU-7JQB-1.pdb	ACUA&UUCU	(..(&)..)	2x2
TWOWAY-2-2-ACUA-UUCU-7K5I-1.pdb	ACUA&UUCU	(..(&)..)	2x2
TWOWAY-2-2-ACUA-UUCU-7MDZ-1.pdb	ACUA&UUCU	(..(&)..)	2x2
TWOWAY-2-2-ACUA-UUCU-7OYA-1.pdb	ACUA&UUCU	(..(&)..)	2x2
TWOWAY-2-2-ACUA-UUCU-7OYC-1.pdb	ACUA&UUCU	(..(&)..)	2x2
TWOWAY-2-2-ACUA-UUCU-7OYD-1.pdb	ACUA&UUCU	(..(&)..)	2x2
TWOWAY-2-2-ACUA-UUCU-7QVP-1.pdb	ACUA&UUCU	(..(&)..)	2x2
TWOWAY-2-2-ACUA-UUCU-7QVP-2.pdb	ACUA&UUCU	(..(&)..)	2x2
TWOWAY-2-2-ACUA-UUCU-7TOQ-1.pdb	ACUA&UUCU	(..(&)..)	2x2
TWOWAY-2-2-ACUA-UUCU-7TOR-1.pdb	ACUA&UUCU	(..(&)..)	2x2
TWOWAY-2-2-ACUA-UUCU-7TQL-1.pdb	ACUA&UUCU	(..(&)..)	2x2
TWOWAY-2-2-ACUA-UUCU-7UCJ-1.pdb	ACUA&UUCU	(..(&)..)	2x2
TWOWAY-2-2-ACUA-UUCU-7UCK-1.pdb	ACUA&UUCU	(..(&)..)	2x2
TWOWAY-2-2-ACUA-UUCU-8BHF-1.pdb	ACUA&UUCU	(..(&)..)	2x2
TWOWAY-2-2-ACUA-UUCU-8IP8-1.pdb	ACUA&UUCU	(..(&)..)	2x2
TWOWAY-2-2-ACUA-UUCU-8IP9-1.pdb	ACUA&UUCU	(..(&)..)	2x2
TWOWAY-2-2-ACUA-UUCU-8IPA-1.pdb	ACUA&UUCU	(..(&)..)	2x2
TWOWAY-2-2-ACUA-UUCU-8IPB-1.pdb	ACUA&UUCU	(..(&)..)	2x2
TWOWAY-2-2-ACUA-UUCU-8JIW-1.pdb	ACUA&UUCU	(..(&)..)	2x2
TWOWAY-2-2-ACUA-UUCU-8K2C-1.pdb	ACUA&UUCU	(..(&)..)	2x2
TWOWAY-2-2-ACUA-UUCU-8P03-1.pdb	ACUA&UUCU	(..(&)..)	2x2
TWOWAY-2-2-ACUA-UUCU-8P09-1.pdb	ACUA&UUCU	(..(&)..)	2x2
TWOWAY-2-2-ACUA-UUCU-8PJ1-1.pdb	ACUA&UUCU	(..(&)..)	2x2
TWOWAY-2-2-ACUA-UUCU-8PJ2-1.pdb	ACUA&UUCU	(..(&)..)	2x2
TWOWAY-2-2-ACUA-UUCU-8PJ4-1.pdb	ACUA&UUCU	(..(&)..)	2x2
TWOWAY-2-2-ACUA-UUCU-8PJ5-1.pdb	ACUA&UUCU	(..(&)..)	2x2
TWOWAY-2-2-ACUA-UUCU-8PJ6-1.pdb	ACUA&UUCU	(..(&)..)	2x2
TWOWAY-2-2-ACUA-UUCU-8Q7Z-1.pdb	ACUA&UUCU	(..(&)..)	2x2
TWOWAY-2-2-ACUA-UUCU-8Q87-1.pdb	ACUA&UUCU	(..(&)..)	2x2
TWOWAY-2-2-ACUA-UUCU-8T4S-1.pdb	ACUA&UUCU	(..(&)..)	2x2
TWOWAY-2-2-ACUA-UUCU-8UIK-1.pdb	ACUA&UUCU	(..(&)..)	2x2
TWOWAY-2-2-ACUA-UUCU-8UIY-1.pdb	ACUA&UUCU	(..(&)..)	2x2
TWOWAY-2-2-ACUA-UUCU-8UIZ-1.pdb	ACUA&UUCU	(..(&)..)	2x2
TWOWAY-2-2-ACUA-UUCU-8UJB-1.pdb	ACUA&UUCU	(..(&)..)	2x2
TWOWAY-2-2-ACUA-UUCU-8UKB-1.pdb	ACUA&UUCU	(..(&)..)	2x2
TWOWAY-2-2-ACUA-UUCU-8VFT-1.pdb	ACUA&UUCU	(..(&)..)	2x2
TWOWAY-2-2-ACUA-UUCU-8XP2-1.pdb	ACUA&UUCU	(..(&)..)	2x2
TWOWAY-2-2-ACUA-UUCU-8XP3-1.pdb	ACUA&UUCU	(..(&)..)	2x2
TWOWAY-2-2-ACUA-UUCU-8XSX-1.pdb	ACUA&UUCU	(..(&)..)	2x2
TWOWAY-2-2-ACUA-UUCU-8XSY-1.pdb	ACUA&UUCU	(..(&)..)	2x2
TWOWAY-2-2-ACUA-UUCU-8XSZ-1.pdb	ACUA&UUCU	(..(&)..)	2x2
TWOWAY-2-2-ACUA-UUCU-8XXL-1.pdb	ACUA&UUCU	(..(&)..)	2x2
TWOWAY-2-2-ACUA-UUCU-8XXM-1.pdb	ACUA&UUCU	(..(&)..)	2x2
TWOWAY-2-2-ACUA-UUCU-8Y0W-1.pdb	ACUA&UUCU	(..(&)..)	2x2
TWOWAY-2-2-ACUA-UUCU-8Y0X-1.pdb	ACUA&UUCU	(..(&)..)	2x2
TWOWAY-2-2-ACUA-UUCU-8YOO-1.pdb	ACUA&UUCU	(..(&)..)	2x2
TWOWAY-2-2-ACUA-UUCU-8YOP-1.pdb	ACUA&UUCU	(..(&)..)	2x2
TWOWAY-2-2-ACUA-UUCU-9AZC-1.pdb	ACUA&UUCU	(..(&)..)	2x2
TWOWAY-2-2-ACUA-UUCU-9AZM-1.pdb	ACUA&UUCU	(..(&)..)	2x2
TWOWAY-2-2-ACUA-UUCU-9AZN-1.pdb	ACUA&UUCU	(..(&)..)	2x2
TWOWAY-2-2-ACUA-UUCU-9AZS-1.pdb	ACUA&UUCU	(..(&)..)	2x2
TWOWAY-2-2-ACUA-UUCU-9B0F-1.pdb	ACUA&UUCU	(..(&)..)	2x2
TWOWAY-2-2-ACUA-UUCU-9B0G-1.pdb	ACUA&UUCU	(..(&)..)	2x2
TWOWAY-2-2-ACUA-UUCU-9B0H-1.pdb	ACUA&UUCU	(..(&)..)	2x2
TWOWAY-2-2-ACUA-UUCU-9B0J-1.pdb	ACUA&UUCU	(..(&)..)	2x2
TWOWAY-2-2-ACUA-UUCU-9B0N-1.pdb	ACUA&UUCU	(..(&)..)	2x2
TWOWAY-2-2-ACUA-UUCU-9B0O-1.pdb	ACUA&UUCU	(..(&)..)	2x2
TWOWAY-2-2-ACUA-UUCU-9B0P-1.pdb	ACUA&UUCU	(..(&)..)	2x2
TWOWAY-2-2-ACUA-UUCU-9B0Q-1.pdb	ACUA&UUCU	(..(&)..)	2x2
TWOWAY-2-2-ACUA-UUCU-9B0Q-2.pdb	ACUA&UUCU	(..(&)..)	2x2
TWOWAY-2-2-ACUA-UUCU-9B0R-1.pdb	ACUA&UUCU	(..(&)..)	2x2
TWOWAY-2-2-ACUA-UUCU-9B0W-1.pdb	ACUA&UUCU	(..(&)..)	2x2
TWOWAY-2-2-ACUA-UUCU-9B11-1.pdb	ACUA&UUCU	(..(&)..)	2x2
TWOWAY-2-2-ACUA-UUCU-9BDL-1.pdb	ACUA&UUCU	(..(&)..)	2x2
TWOWAY-2-2-ACUA-UUCU-9BKD-1.pdb	ACUA&UUCU	(..(&)..)	2x2
TWOWAY-2-2-ACUG-CUUU-6QX9-1.pdb	ACUG&CUUU	(..(&)..)	2x2
TWOWAY-2-2-ACUG-CUUU-7P0V-1.pdb	ACUG&CUUU	(..(&)..)	2x2
TWOWAY-2-2-ACUG-CUUU-7VPX-1.pdb	ACUG&CUUU	(..(&)..)	2x2
TWOWAY-2-2-ACUG-CUUU-8ID2-1.pdb	ACUG&CUUU	(..(&)..)	2x2
TWOWAY-2-2-ACUG-CUUU-8ID2-2.pdb	ACUG&CUUU	(..(&)..)	2x2
TWOWAY-2-2-ACUG-CUUU-8TOC-1.pdb	ACUG&CUUU	(..(&)..)	2x2
TWOWAY-1-1-AGA-UAU-3J7A-1.pdb	AGA&UAU	(.(&).)	1x1
TWOWAY-1-1-AGA-UAU-3J7P-1.pdb	AGA&UAU	(.(&).)	1x1
TWOWAY-1-1-AGA-UAU-3JAH-1.pdb	AGA&UAU	(.(&).)	1x1
TWOWAY-1-1-AGA-UAU-3JAM-1.pdb	AGA&UAU	(.(&).)	1x1
TWOWAY-1-1-AGA-UAU-4U3M-1.pdb	AGA&UAU	(.(&).)	1x1
TWOWAY-1-1-AGA-UAU-4U3M-2.pdb	AGA&UAU	(.(&).)	1x1
TWOWAY-1-1-AGA-UAU-4U3N-1.pdb	AGA&UAU	(.(&).)	1x1
TWOWAY-1-1-AGA-UAU-4U3N-2.pdb	AGA&UAU	(.(&).)	1x1
TWOWAY-1-1-AGA-UAU-4U3U-1.pdb	AGA&UAU	(.(&).)	1x1
TWOWAY-1-1-AGA-UAU-4U3U-2.pdb	AGA&UAU	(.(&).)	1x1
TWOWAY-1-1-AGA-UAU-4U4N-1.pdb	AGA&UAU	(.(&).)	1x1
TWOWAY-1-1-AGA-UAU-4U4N-2.pdb	AGA&UAU	(.(&).)	1x1
TWOWAY-1-1-AGA-UAU-4U4Q-1.pdb	AGA&UAU	(.(&).)	1x1
TWOWAY-1-1-AGA-UAU-4U4Q-2.pdb	AGA&UAU	(.(&).)	1x1
TWOWAY-1-1-AGA-UAU-4U4R-1.pdb	AGA&UAU	(.(&).)	1x1
TWOWAY-1-1-AGA-UAU-4U4R-2.pdb	AGA&UAU	(.(&).)	1x1
TWOWAY-1-1-AGA-UAU-4U4U-1.pdb	AGA&UAU	(.(&).)	1x1
TWOWAY-1-1-AGA-UAU-4U4U-2.pdb	AGA&UAU	(.(&).)	1x1
TWOWAY-1-1-AGA-UAU-4U4Y-1.pdb	AGA&UAU	(.(&).)	1x1
TWOWAY-1-1-AGA-UAU-4U4Y-2.pdb	AGA&UAU	(.(&).)	1x1
TWOWAY-1-1-AGA-UAU-4U4Z-1.pdb	AGA&UAU	(.(&).)	1x1
TWOWAY-1-1-AGA-UAU-4U4Z-2.pdb	AGA&UAU	(.(&).)	1x1
TWOWAY-1-1-AGA-UAU-4U50-1.pdb	AGA&UAU	(.(&).)	1x1
TWOWAY-1-1-AGA-UAU-4U50-2.pdb	AGA&UAU	(.(&).)	1x1
TWOWAY-1-1-AGA-UAU-4U51-1.pdb	AGA&UAU	(.(&).)	1x1
TWOWAY-1-1-AGA-UAU-4U51-2.pdb	AGA&UAU	(.(&).)	1x1
TWOWAY-1-1-AGA-UAU-4U52-1.pdb	AGA&UAU	(.(&).)	1x1
TWOWAY-1-1-AGA-UAU-4U52-2.pdb	AGA&UAU	(.(&).)	1x1
TWOWAY-1-1-AGA-UAU-4U53-1.pdb	AGA&UAU	(.(&).)	1x1
TWOWAY-1-1-AGA-UAU-4U53-2.pdb	AGA&UAU	(.(&).)	1x1
TWOWAY-1-1-AGA-UAU-4U55-1.pdb	AGA&UAU	(.(&).)	1x1
TWOWAY-1-1-AGA-UAU-4U55-2.pdb	AGA&UAU	(.(&).)	1x1
TWOWAY-1-1-AGA-UAU-4U56-1.pdb	AGA&UAU	(.(&).)	1x1
TWOWAY-1-1-AGA-UAU-4U6F-1.pdb	AGA&UAU	(.(&).)	1x1
TWOWAY-1-1-AGA-UAU-4U6F-2.pdb	AGA&UAU	(.(&).)	1x1
TWOWAY-1-1-AGA-UAU-4V88-1.pdb	AGA&UAU	(.(&).)	1x1
TWOWAY-1-1-AGA-UAU-4V88-2.pdb	AGA&UAU	(.(&).)	1x1
TWOWAY-1-1-AGA-UAU-5DAT-1.pdb	AGA&UAU	(.(&).)	1x1
TWOWAY-1-1-AGA-UAU-5DAT-2.pdb	AGA&UAU	(.(&).)	1x1
TWOWAY-1-1-AGA-UAU-5DC3-1.pdb	AGA&UAU	(.(&).)	1x1
TWOWAY-1-1-AGA-UAU-5DC3-2.pdb	AGA&UAU	(.(&).)	1x1
TWOWAY-1-1-AGA-UAU-5DGE-1.pdb	AGA&UAU	(.(&).)	1x1
TWOWAY-1-1-AGA-UAU-5DGE-2.pdb	AGA&UAU	(.(&).)	1x1
TWOWAY-1-1-AGA-UAU-5DGF-1.pdb	AGA&UAU	(.(&).)	1x1
TWOWAY-1-1-AGA-UAU-5DGF-2.pdb	AGA&UAU	(.(&).)	1x1
TWOWAY-1-1-AGA-UAU-5DGV-1.pdb	AGA&UAU	(.(&).)	1x1
TWOWAY-1-1-AGA-UAU-5DGV-2.pdb	AGA&UAU	(.(&).)	1x1
TWOWAY-1-1-AGA-UAU-5FCI-1.pdb	AGA&UAU	(.(&).)	1x1
TWOWAY-1-1-AGA-UAU-5FCI-2.pdb	AGA&UAU	(.(&).)	1x1
TWOWAY-1-1-AGA-UAU-5FCJ-1.pdb	AGA&UAU	(.(&).)	1x1
TWOWAY-1-1-AGA-UAU-5FCJ-2.pdb	AGA&UAU	(.(&).)	1x1
TWOWAY-1-1-AGA-UAU-5I4L-1.pdb	AGA&UAU	(.(&).)	1x1
TWOWAY-1-1-AGA-UAU-5I4L-2.pdb	AGA&UAU	(.(&).)	1x1
TWOWAY-1-1-AGA-UAU-5JUP-1.pdb	AGA&UAU	(.(&).)	1x1
TWOWAY-1-1-AGA-UAU-5LYB-1.pdb	AGA&UAU	(.(&).)	1x1
TWOWAY-1-1-AGA-UAU-5LYB-2.pdb	AGA&UAU	(.(&).)	1x1
TWOWAY-1-1-AGA-UAU-5LZS-1.pdb	AGA&UAU	(.(&).)	1x1
TWOWAY-1-1-AGA-UAU-5LZV-1.pdb	AGA&UAU	(.(&).)	1x1
TWOWAY-1-1-AGA-UAU-5LZZ-1.pdb	AGA&UAU	(.(&).)	1x1
TWOWAY-1-1-AGA-UAU-5MEI-1.pdb	AGA&UAU	(.(&).)	1x1
TWOWAY-1-1-AGA-UAU-5MEI-2.pdb	AGA&UAU	(.(&).)	1x1
TWOWAY-1-1-AGA-UAU-5NDV-1.pdb	AGA&UAU	(.(&).)	1x1
TWOWAY-1-1-AGA-UAU-5OBM-1.pdb	AGA&UAU	(.(&).)	1x1
TWOWAY-1-1-AGA-UAU-5ON6-1.pdb	AGA&UAU	(.(&).)	1x1
TWOWAY-1-1-AGA-UAU-5ON6-2.pdb	AGA&UAU	(.(&).)	1x1
TWOWAY-1-1-AGA-UAU-5OQL-1.pdb	AGA&UAU	(.(&).)	1x1
TWOWAY-1-1-AGA-UAU-5TBW-1.pdb	AGA&UAU	(.(&).)	1x1
TWOWAY-1-1-AGA-UAU-5TBW-2.pdb	AGA&UAU	(.(&).)	1x1
TWOWAY-1-1-AGA-UAU-5TGA-1.pdb	AGA&UAU	(.(&).)	1x1
TWOWAY-1-1-AGA-UAU-5TGA-2.pdb	AGA&UAU	(.(&).)	1x1
TWOWAY-1-1-AGA-UAU-5TGM-1.pdb	AGA&UAU	(.(&).)	1x1
TWOWAY-1-1-AGA-UAU-5TGM-2.pdb	AGA&UAU	(.(&).)	1x1
TWOWAY-1-1-AGA-UAU-5XXU-1.pdb	AGA&UAU	(.(&).)	1x1
TWOWAY-1-1-AGA-UAU-6D90-1.pdb	AGA&UAU	(.(&).)	1x1
TWOWAY-1-1-AGA-UAU-6FAI-1.pdb	AGA&UAU	(.(&).)	1x1
TWOWAY-1-1-AGA-UAU-6G5I-1.pdb	AGA&UAU	(.(&).)	1x1
TWOWAY-1-1-AGA-UAU-6GZ5-1.pdb	AGA&UAU	(.(&).)	1x1
TWOWAY-1-1-AGA-UAU-6HHQ-1.pdb	AGA&UAU	(.(&).)	1x1
TWOWAY-1-1-AGA-UAU-6HHQ-2.pdb	AGA&UAU	(.(&).)	1x1
TWOWAY-1-1-AGA-UAU-6LQP-1.pdb	AGA&UAU	(.(&).)	1x1
TWOWAY-1-1-AGA-UAU-6MTC-1.pdb	AGA&UAU	(.(&).)	1x1
TWOWAY-1-1-AGA-UAU-6MTD-1.pdb	AGA&UAU	(.(&).)	1x1
TWOWAY-1-1-AGA-UAU-6MTE-1.pdb	AGA&UAU	(.(&).)	1x1
TWOWAY-1-1-AGA-UAU-6OKK-1.pdb	AGA&UAU	(.(&).)	1x1
TWOWAY-1-1-AGA-UAU-6OLE-1.pdb	AGA&UAU	(.(&).)	1x1
TWOWAY-1-1-AGA-UAU-6OM0-1.pdb	AGA&UAU	(.(&).)	1x1
TWOWAY-1-1-AGA-UAU-6P4G-1.pdb	AGA&UAU	(.(&).)	1x1
TWOWAY-1-1-AGA-UAU-6P4H-1.pdb	AGA&UAU	(.(&).)	1x1
TWOWAY-1-1-AGA-UAU-6P5I-1.pdb	AGA&UAU	(.(&).)	1x1
TWOWAY-1-1-AGA-UAU-6P5K-1.pdb	AGA&UAU	(.(&).)	1x1
TWOWAY-1-1-AGA-UAU-6P5N-1.pdb	AGA&UAU	(.(&).)	1x1
TWOWAY-1-1-AGA-UAU-6QZP-1.pdb	AGA&UAU	(.(&).)	1x1
TWOWAY-1-1-AGA-UAU-6R5Q-1.pdb	AGA&UAU	(.(&).)	1x1
TWOWAY-1-1-AGA-UAU-6R6P-1.pdb	AGA&UAU	(.(&).)	1x1
TWOWAY-1-1-AGA-UAU-6RXU-1.pdb	AGA&UAU	(.(&).)	1x1
TWOWAY-1-1-AGA-UAU-6S47-1.pdb	AGA&UAU	(.(&).)	1x1
TWOWAY-1-1-AGA-UAU-6SGC-1.pdb	AGA&UAU	(.(&).)	1x1
TWOWAY-1-1-AGA-UAU-6SV4-1.pdb	AGA&UAU	(.(&).)	1x1
TWOWAY-1-1-AGA-UAU-6SV4-2.pdb	AGA&UAU	(.(&).)	1x1
TWOWAY-1-1-AGA-UAU-6SV4-3.pdb	AGA&UAU	(.(&).)	1x1
TWOWAY-1-1-AGA-UAU-6T4Q-1.pdb	AGA&UAU	(.(&).)	1x1
TWOWAY-1-1-AGA-UAU-6TB3-1.pdb	AGA&UAU	(.(&).)	1x1
TWOWAY-1-1-AGA-UAU-6W2S-1.pdb	AGA&UAU	(.(&).)	1x1
TWOWAY-1-1-AGA-UAU-6W2T-1.pdb	AGA&UAU	(.(&).)	1x1
TWOWAY-1-1-AGA-UAU-6XA1-1.pdb	AGA&UAU	(.(&).)	1x1
TWOWAY-1-1-AGA-UAU-6XU8-1.pdb	AGA&UAU	(.(&).)	1x1
TWOWAY-1-1-AGA-UAU-6Y0G-1.pdb	AGA&UAU	(.(&).)	1x1
TWOWAY-1-1-AGA-UAU-6Y2L-1.pdb	AGA&UAU	(.(&).)	1x1
TWOWAY-1-1-AGA-UAU-6YAL-1.pdb	AGA&UAU	(.(&).)	1x1
TWOWAY-1-1-AGA-UAU-6YAN-1.pdb	AGA&UAU	(.(&).)	1x1
TWOWAY-1-1-AGA-UAU-6YBW-1.pdb	AGA&UAU	(.(&).)	1x1
TWOWAY-1-1-AGA-UAU-6Z6J-1.pdb	AGA&UAU	(.(&).)	1x1
TWOWAY-1-1-AGA-UAU-6Z6K-1.pdb	AGA&UAU	(.(&).)	1x1
TWOWAY-1-1-AGA-UAU-6Z6L-1.pdb	AGA&UAU	(.(&).)	1x1
TWOWAY-1-1-AGA-UAU-6Z6M-1.pdb	AGA&UAU	(.(&).)	1x1
TWOWAY-1-1-AGA-UAU-6Z6N-1.pdb	AGA&UAU	(.(&).)	1x1
TWOWAY-1-1-AGA-UAU-6ZLW-1.pdb	AGA&UAU	(.(&).)	1x1
TWOWAY-1-1-AGA-UAU-6ZM7-1.pdb	AGA&UAU	(.(&).)	1x1
TWOWAY-1-1-AGA-UAU-6ZME-1.pdb	AGA&UAU	(.(&).)	1x1
TWOWAY-1-1-AGA-UAU-6ZMI-1.pdb	AGA&UAU	(.(&).)	1x1
TWOWAY-1-1-AGA-UAU-6ZMO-1.pdb	AGA&UAU	(.(&).)	1x1
TWOWAY-1-1-AGA-UAU-6ZMT-1.pdb	AGA&UAU	(.(&).)	1x1
TWOWAY-1-1-AGA-UAU-6ZN5-1.pdb	AGA&UAU	(.(&).)	1x1
TWOWAY-1-1-AGA-UAU-6ZOJ-1.pdb	AGA&UAU	(.(&).)	1x1
TWOWAY-1-1-AGA-UAU-6ZOK-1.pdb	AGA&UAU	(.(&).)	1x1
TWOWAY-1-1-AGA-UAU-6ZON-1.pdb	AGA&UAU	(.(&).)	1x1
TWOWAY-1-1-AGA-UAU-6ZP4-1.pdb	AGA&UAU	(.(&).)	1x1
TWOWAY-1-1-AGA-UAU-6ZUO-1.pdb	AGA&UAU	(.(&).)	1x1
TWOWAY-1-1-AGA-UAU-6ZV6-1.pdb	AGA&UAU	(.(&).)	1x1
TWOWAY-1-1-AGA-UAU-6ZVH-1.pdb	AGA&UAU	(.(&).)	1x1
TWOWAY-1-1-AGA-UAU-6ZVK-1.pdb	AGA&UAU	(.(&).)	1x1
TWOWAY-1-1-AGA-UAU-6ZXD-1.pdb	AGA&UAU	(.(&).)	1x1
TWOWAY-1-1-AGA-UAU-6ZXE-1.pdb	AGA&UAU	(.(&).)	1x1
TWOWAY-1-1-AGA-UAU-6ZXG-1.pdb	AGA&UAU	(.(&).)	1x1
TWOWAY-1-1-AGA-UAU-6ZXH-1.pdb	AGA&UAU	(.(&).)	1x1
TWOWAY-1-1-AGA-UAU-7A09-1.pdb	AGA&UAU	(.(&).)	1x1
TWOWAY-1-1-AGA-UAU-7A1G-1.pdb	AGA&UAU	(.(&).)	1x1
TWOWAY-1-1-AGA-UAU-7CPU-1.pdb	AGA&UAU	(.(&).)	1x1
TWOWAY-1-1-AGA-UAU-7CPV-1.pdb	AGA&UAU	(.(&).)	1x1
TWOWAY-1-1-AGA-UAU-7JQB-1.pdb	AGA&UAU	(.(&).)	1x1
TWOWAY-1-1-AGA-UAU-7K5I-1.pdb	AGA&UAU	(.(&).)	1x1
TWOWAY-1-1-AGA-UAU-7LS1-1.pdb	AGA&UAU	(.(&).)	1x1
TWOWAY-1-1-AGA-UAU-7LS2-1.pdb	AGA&UAU	(.(&).)	1x1
TWOWAY-1-1-AGA-UAU-7MDZ-1.pdb	AGA&UAU	(.(&).)	1x1
TWOWAY-1-1-AGA-UAU-7MPI-1.pdb	AGA&UAU	(.(&).)	1x1
TWOWAY-1-1-AGA-UAU-7MPJ-1.pdb	AGA&UAU	(.(&).)	1x1
TWOWAY-1-1-AGA-UAU-7MQA-1.pdb	AGA&UAU	(.(&).)	1x1
TWOWAY-1-1-AGA-UAU-7N8B-1.pdb	AGA&UAU	(.(&).)	1x1
TWOWAY-1-1-AGA-UAU-7NWI-1.pdb	AGA&UAU	(.(&).)	1x1
TWOWAY-1-1-AGA-UAU-7O7Y-1.pdb	AGA&UAU	(.(&).)	1x1
TWOWAY-1-1-AGA-UAU-7O7Z-1.pdb	AGA&UAU	(.(&).)	1x1
TWOWAY-1-1-AGA-UAU-7O80-1.pdb	AGA&UAU	(.(&).)	1x1
TWOWAY-1-1-AGA-UAU-7O81-1.pdb	AGA&UAU	(.(&).)	1x1
TWOWAY-1-1-AGA-UAU-7OLD-1.pdb	AGA&UAU	(.(&).)	1x1
TWOWAY-1-1-AGA-UAU-7OSA-1.pdb	AGA&UAU	(.(&).)	1x1
TWOWAY-1-1-AGA-UAU-7OSM-1.pdb	AGA&UAU	(.(&).)	1x1
TWOWAY-1-1-AGA-UAU-7OYA-1.pdb	AGA&UAU	(.(&).)	1x1
TWOWAY-1-1-AGA-UAU-7OYB-1.pdb	AGA&UAU	(.(&).)	1x1
TWOWAY-1-1-AGA-UAU-7OYC-1.pdb	AGA&UAU	(.(&).)	1x1
TWOWAY-1-1-AGA-UAU-7OYD-1.pdb	AGA&UAU	(.(&).)	1x1
TWOWAY-1-1-AGA-UAU-7PZY-1.pdb	AGA&UAU	(.(&).)	1x1
TWOWAY-1-1-AGA-UAU-7Q08-1.pdb	AGA&UAU	(.(&).)	1x1
TWOWAY-1-1-AGA-UAU-7Q0F-1.pdb	AGA&UAU	(.(&).)	1x1
TWOWAY-1-1-AGA-UAU-7Q0P-1.pdb	AGA&UAU	(.(&).)	1x1
TWOWAY-1-1-AGA-UAU-7Q0R-1.pdb	AGA&UAU	(.(&).)	1x1
TWOWAY-1-1-AGA-UAU-7QGG-1.pdb	AGA&UAU	(.(&).)	1x1
TWOWAY-1-1-AGA-UAU-7QIX-1.pdb	AGA&UAU	(.(&).)	1x1
TWOWAY-1-1-AGA-UAU-7QIZ-1.pdb	AGA&UAU	(.(&).)	1x1
TWOWAY-1-1-AGA-UAU-7QVP-1.pdb	AGA&UAU	(.(&).)	1x1
TWOWAY-1-1-AGA-UAU-7QVP-2.pdb	AGA&UAU	(.(&).)	1x1
TWOWAY-1-1-AGA-UAU-7R4X-1.pdb	AGA&UAU	(.(&).)	1x1
TWOWAY-1-1-AGA-UAU-7R81-1.pdb	AGA&UAU	(.(&).)	1x1
TWOWAY-1-1-AGA-UAU-7RR5-1.pdb	AGA&UAU	(.(&).)	1x1
TWOWAY-1-1-AGA-UAU-7SYS-1.pdb	AGA&UAU	(.(&).)	1x1
TWOWAY-1-1-AGA-UAU-7TOR-1.pdb	AGA&UAU	(.(&).)	1x1
TWOWAY-1-1-AGA-UAU-7TQL-1.pdb	AGA&UAU	(.(&).)	1x1
TWOWAY-1-1-AGA-UAU-7UCJ-1.pdb	AGA&UAU	(.(&).)	1x1
TWOWAY-1-1-AGA-UAU-7UCK-1.pdb	AGA&UAU	(.(&).)	1x1
TWOWAY-1-1-AGA-UAU-7UIN-1.pdb	AGA&UAU	(.(&).)	1x1
TWOWAY-1-1-AGA-UAU-7WTL-1.pdb	AGA&UAU	(.(&).)	1x1
TWOWAY-1-1-AGA-UAU-7WTM-1.pdb	AGA&UAU	(.(&).)	1x1
TWOWAY-1-1-AGA-UAU-7WTN-1.pdb	AGA&UAU	(.(&).)	1x1
TWOWAY-1-1-AGA-UAU-7WTO-1.pdb	AGA&UAU	(.(&).)	1x1
TWOWAY-1-1-AGA-UAU-7WTR-1.pdb	AGA&UAU	(.(&).)	1x1
TWOWAY-1-1-AGA-UAU-7WTS-1.pdb	AGA&UAU	(.(&).)	1x1
TWOWAY-1-1-AGA-UAU-7WTT-1.pdb	AGA&UAU	(.(&).)	1x1
TWOWAY-1-1-AGA-UAU-7WTU-1.pdb	AGA&UAU	(.(&).)	1x1
TWOWAY-1-1-AGA-UAU-7WTV-1.pdb	AGA&UAU	(.(&).)	1x1
TWOWAY-1-1-AGA-UAU-7WTW-1.pdb	AGA&UAU	(.(&).)	1x1
TWOWAY-1-1-AGA-UAU-7WTX-1.pdb	AGA&UAU	(.(&).)	1x1
TWOWAY-1-1-AGA-UAU-7WTZ-1.pdb	AGA&UAU	(.(&).)	1x1
TWOWAY-1-1-AGA-UAU-7WU0-1.pdb	AGA&UAU	(.(&).)	1x1
TWOWAY-1-1-AGA-UAU-7XNX-1.pdb	AGA&UAU	(.(&).)	1x1
TWOWAY-1-1-AGA-UAU-7XNY-1.pdb	AGA&UAU	(.(&).)	1x1
TWOWAY-1-1-AGA-UAU-7Z3N-1.pdb	AGA&UAU	(.(&).)	1x1
TWOWAY-1-1-AGA-UAU-7Z3O-1.pdb	AGA&UAU	(.(&).)	1x1
TWOWAY-1-1-AGA-UAU-7ZJW-1.pdb	AGA&UAU	(.(&).)	1x1
TWOWAY-1-1-AGA-UAU-7ZJX-1.pdb	AGA&UAU	(.(&).)	1x1
TWOWAY-1-1-AGA-UAU-7ZPQ-1.pdb	AGA&UAU	(.(&).)	1x1
TWOWAY-1-1-AGA-UAU-7ZW0-1.pdb	AGA&UAU	(.(&).)	1x1
TWOWAY-1-1-AGA-UAU-8AUV-1.pdb	AGA&UAU	(.(&).)	1x1
TWOWAY-1-1-AGA-UAU-8B2L-1.pdb	AGA&UAU	(.(&).)	1x1
TWOWAY-1-1-AGA-UAU-8BHF-1.pdb	AGA&UAU	(.(&).)	1x1
TWOWAY-1-1-AGA-UAU-8BN3-1.pdb	AGA&UAU	(.(&).)	1x1
TWOWAY-1-1-AGA-UAU-8BTK-1.pdb	AGA&UAU	(.(&).)	1x1
TWOWAY-1-1-AGA-UAU-8C00-1.pdb	AGA&UAU	(.(&).)	1x1
TWOWAY-1-1-AGA-UAU-8C01-1.pdb	AGA&UAU	(.(&).)	1x1
TWOWAY-1-1-AGA-UAU-8C3A-1.pdb	AGA&UAU	(.(&).)	1x1
TWOWAY-1-1-AGA-UAU-8C3A-2.pdb	AGA&UAU	(.(&).)	1x1
TWOWAY-1-1-AGA-UAU-8CAH-1.pdb	AGA&UAU	(.(&).)	1x1
TWOWAY-1-1-AGA-UAU-8CAS-1.pdb	AGA&UAU	(.(&).)	1x1
TWOWAY-1-1-AGA-UAU-8CCS-1.pdb	AGA&UAU	(.(&).)	1x1
TWOWAY-1-1-AGA-UAU-8CDL-1.pdb	AGA&UAU	(.(&).)	1x1
TWOWAY-1-1-AGA-UAU-8CDR-1.pdb	AGA&UAU	(.(&).)	1x1
TWOWAY-1-1-AGA-UAU-8CEH-1.pdb	AGA&UAU	(.(&).)	1x1
TWOWAY-1-1-AGA-UAU-8CF5-1.pdb	AGA&UAU	(.(&).)	1x1
TWOWAY-1-1-AGA-UAU-8CG8-1.pdb	AGA&UAU	(.(&).)	1x1
TWOWAY-1-1-AGA-UAU-8CGN-1.pdb	AGA&UAU	(.(&).)	1x1
TWOWAY-1-1-AGA-UAU-8CIV-1.pdb	AGA&UAU	(.(&).)	1x1
TWOWAY-1-1-AGA-UAU-8CKU-1.pdb	AGA&UAU	(.(&).)	1x1
TWOWAY-1-1-AGA-UAU-8CQ7-1.pdb	AGA&UAU	(.(&).)	1x1
TWOWAY-1-1-AGA-UAU-8CQ7-2.pdb	AGA&UAU	(.(&).)	1x1
TWOWAY-1-1-AGA-UAU-8CQW-1.pdb	AGA&UAU	(.(&).)	1x1
TWOWAY-1-1-AGA-UAU-8CQW-2.pdb	AGA&UAU	(.(&).)	1x1
TWOWAY-1-1-AGA-UAU-8CRE-1.pdb	AGA&UAU	(.(&).)	1x1
TWOWAY-1-1-AGA-UAU-8CRE-2.pdb	AGA&UAU	(.(&).)	1x1
TWOWAY-1-1-AGA-UAU-8EUB-1.pdb	AGA&UAU	(.(&).)	1x1
TWOWAY-1-1-AGA-UAU-8EVQ-1.pdb	AGA&UAU	(.(&).)	1x1
TWOWAY-1-1-AGA-UAU-8EVS-1.pdb	AGA&UAU	(.(&).)	1x1
TWOWAY-1-1-AGA-UAU-8EVT-1.pdb	AGA&UAU	(.(&).)	1x1
TWOWAY-1-1-AGA-UAU-8EWB-1.pdb	AGA&UAU	(.(&).)	1x1
TWOWAY-1-1-AGA-UAU-8G5Y-1.pdb	AGA&UAU	(.(&).)	1x1
TWOWAY-1-1-AGA-UAU-8G5Z-1.pdb	AGA&UAU	(.(&).)	1x1
TWOWAY-1-1-AGA-UAU-8G60-1.pdb	AGA&UAU	(.(&).)	1x1
TWOWAY-1-1-AGA-UAU-8G61-1.pdb	AGA&UAU	(.(&).)	1x1
TWOWAY-1-1-AGA-UAU-8G6J-1.pdb	AGA&UAU	(.(&).)	1x1
TWOWAY-1-1-AGA-UAU-8GLP-1.pdb	AGA&UAU	(.(&).)	1x1
TWOWAY-1-1-AGA-UAU-8IFD-1.pdb	AGA&UAU	(.(&).)	1x1
TWOWAY-1-1-AGA-UAU-8IFE-1.pdb	AGA&UAU	(.(&).)	1x1
TWOWAY-1-1-AGA-UAU-8IP8-1.pdb	AGA&UAU	(.(&).)	1x1
TWOWAY-1-1-AGA-UAU-8IP9-1.pdb	AGA&UAU	(.(&).)	1x1
TWOWAY-1-1-AGA-UAU-8IPB-1.pdb	AGA&UAU	(.(&).)	1x1
TWOWAY-1-1-AGA-UAU-8JDJ-1.pdb	AGA&UAU	(.(&).)	1x1
TWOWAY-1-1-AGA-UAU-8JDK-1.pdb	AGA&UAU	(.(&).)	1x1
TWOWAY-1-1-AGA-UAU-8JDL-1.pdb	AGA&UAU	(.(&).)	1x1
TWOWAY-1-1-AGA-UAU-8JDM-1.pdb	AGA&UAU	(.(&).)	1x1
TWOWAY-1-1-AGA-UAU-8JIW-1.pdb	AGA&UAU	(.(&).)	1x1
TWOWAY-1-1-AGA-UAU-8K2C-1.pdb	AGA&UAU	(.(&).)	1x1
TWOWAY-1-1-AGA-UAU-8K2D-1.pdb	AGA&UAU	(.(&).)	1x1
TWOWAY-1-1-AGA-UAU-8K82-1.pdb	AGA&UAU	(.(&).)	1x1
TWOWAY-1-1-AGA-UAU-8OEQ-1.pdb	AGA&UAU	(.(&).)	1x1
TWOWAY-1-1-AGA-UAU-8OEQ-2.pdb	AGA&UAU	(.(&).)	1x1
TWOWAY-1-1-AGA-UAU-8OGJ-1.pdb	AGA&UAU	(.(&).)	1x1
TWOWAY-1-1-AGA-UAU-8OH6-1.pdb	AGA&UAU	(.(&).)	1x1
TWOWAY-1-1-AGA-UAU-8OH6-2.pdb	AGA&UAU	(.(&).)	1x1
TWOWAY-1-1-AGA-UAU-8OI5-1.pdb	AGA&UAU	(.(&).)	1x1
TWOWAY-1-1-AGA-UAU-8OI5-2.pdb	AGA&UAU	(.(&).)	1x1
TWOWAY-1-1-AGA-UAU-8OJ3-1.pdb	AGA&UAU	(.(&).)	1x1
TWOWAY-1-1-AGA-UAU-8OJ3-2.pdb	AGA&UAU	(.(&).)	1x1
TWOWAY-1-1-AGA-UAU-8P03-1.pdb	AGA&UAU	(.(&).)	1x1
TWOWAY-1-1-AGA-UAU-8P2K-1.pdb	AGA&UAU	(.(&).)	1x1
TWOWAY-1-1-AGA-UAU-8P4V-1.pdb	AGA&UAU	(.(&).)	1x1
TWOWAY-1-1-AGA-UAU-8P4V-2.pdb	AGA&UAU	(.(&).)	1x1
TWOWAY-1-1-AGA-UAU-8P9A-1.pdb	AGA&UAU	(.(&).)	1x1
TWOWAY-1-1-AGA-UAU-8P9A-2.pdb	AGA&UAU	(.(&).)	1x1
TWOWAY-1-1-AGA-UAU-8PJ6-1.pdb	AGA&UAU	(.(&).)	1x1
TWOWAY-1-1-AGA-UAU-8PPK-1.pdb	AGA&UAU	(.(&).)	1x1
TWOWAY-1-1-AGA-UAU-8PPL-1.pdb	AGA&UAU	(.(&).)	1x1
TWOWAY-1-1-AGA-UAU-8Q5I-1.pdb	AGA&UAU	(.(&).)	1x1
TWOWAY-1-1-AGA-UAU-8Q7Z-1.pdb	AGA&UAU	(.(&).)	1x1
TWOWAY-1-1-AGA-UAU-8Q87-1.pdb	AGA&UAU	(.(&).)	1x1
TWOWAY-1-1-AGA-UAU-8QOI-1.pdb	AGA&UAU	(.(&).)	1x1
TWOWAY-1-1-AGA-UAU-8R6F-1.pdb	AGA&UAU	(.(&).)	1x1
TWOWAY-1-1-AGA-UAU-8RW1-1.pdb	AGA&UAU	(.(&).)	1x1
TWOWAY-1-1-AGA-UAU-8SCB-1.pdb	AGA&UAU	(.(&).)	1x1
TWOWAY-1-1-AGA-UAU-8T2R-1.pdb	AGA&UAU	(.(&).)	1x1
TWOWAY-1-1-AGA-UAU-8T2S-1.pdb	AGA&UAU	(.(&).)	1x1
TWOWAY-1-1-AGA-UAU-8T2T-1.pdb	AGA&UAU	(.(&).)	1x1
TWOWAY-1-1-AGA-UAU-8T2X-1.pdb	AGA&UAU	(.(&).)	1x1
TWOWAY-1-1-AGA-UAU-8T2Y-1.pdb	AGA&UAU	(.(&).)	1x1
TWOWAY-1-1-AGA-UAU-8T2Z-1.pdb	AGA&UAU	(.(&).)	1x1
TWOWAY-1-1-AGA-UAU-8T30-1.pdb	AGA&UAU	(.(&).)	1x1
TWOWAY-1-1-AGA-UAU-8T3A-1.pdb	AGA&UAU	(.(&).)	1x1
TWOWAY-1-1-AGA-UAU-8T3B-1.pdb	AGA&UAU	(.(&).)	1x1
TWOWAY-1-1-AGA-UAU-8T3D-1.pdb	AGA&UAU	(.(&).)	1x1
TWOWAY-1-1-AGA-UAU-8T3E-1.pdb	AGA&UAU	(.(&).)	1x1
TWOWAY-1-1-AGA-UAU-8T3F-1.pdb	AGA&UAU	(.(&).)	1x1
TWOWAY-1-1-AGA-UAU-8T4S-1.pdb	AGA&UAU	(.(&).)	1x1
TWOWAY-1-1-AGA-UAU-8UIK-1.pdb	AGA&UAU	(.(&).)	1x1
TWOWAY-1-1-AGA-UAU-8UIY-1.pdb	AGA&UAU	(.(&).)	1x1
TWOWAY-1-1-AGA-UAU-8UIZ-1.pdb	AGA&UAU	(.(&).)	1x1
TWOWAY-1-1-AGA-UAU-8UJB-1.pdb	AGA&UAU	(.(&).)	1x1
TWOWAY-1-1-AGA-UAU-8UKB-1.pdb	AGA&UAU	(.(&).)	1x1
TWOWAY-1-1-AGA-UAU-8UT0-1.pdb	AGA&UAU	(.(&).)	1x1
TWOWAY-1-1-AGA-UAU-8VFT-1.pdb	AGA&UAU	(.(&).)	1x1
TWOWAY-1-1-AGA-UAU-8XP2-1.pdb	AGA&UAU	(.(&).)	1x1
TWOWAY-1-1-AGA-UAU-8XP3-1.pdb	AGA&UAU	(.(&).)	1x1
TWOWAY-1-1-AGA-UAU-8XSX-1.pdb	AGA&UAU	(.(&).)	1x1
TWOWAY-1-1-AGA-UAU-8XSY-1.pdb	AGA&UAU	(.(&).)	1x1
TWOWAY-1-1-AGA-UAU-8XSZ-1.pdb	AGA&UAU	(.(&).)	1x1
TWOWAY-1-1-AGA-UAU-8XU8-1.pdb	AGA&UAU	(.(&).)	1x1
TWOWAY-1-1-AGA-UAU-8XXL-1.pdb	AGA&UAU	(.(&).)	1x1
TWOWAY-1-1-AGA-UAU-8XXM-1.pdb	AGA&UAU	(.(&).)	1x1
TWOWAY-1-1-AGA-UAU-8Y0W-1.pdb	AGA&UAU	(.(&).)	1x1
TWOWAY-1-1-AGA-UAU-8Y0X-1.pdb	AGA&UAU	(.(&).)	1x1
TWOWAY-1-1-AGA-UAU-8YOO-1.pdb	AGA&UAU	(.(&).)	1x1
TWOWAY-1-1-AGA-UAU-8YOP-1.pdb	AGA&UAU	(.(&).)	1x1
TWOWAY-1-1-AGA-UAU-8Z70-1.pdb	AGA&UAU	(.(&).)	1x1
TWOWAY-1-1-AGA-UAU-9AXV-1.pdb	AGA&UAU	(.(&).)	1x1
TWOWAY-1-1-AGA-UAU-9AZC-1.pdb	AGA&UAU	(.(&).)	1x1
TWOWAY-1-1-AGA-UAU-9AZN-1.pdb	AGA&UAU	(.(&).)	1x1
TWOWAY-1-1-AGA-UAU-9AZS-1.pdb	AGA&UAU	(.(&).)	1x1
TWOWAY-1-1-AGA-UAU-9B0F-1.pdb	AGA&UAU	(.(&).)	1x1
TWOWAY-1-1-AGA-UAU-9B0G-1.pdb	AGA&UAU	(.(&).)	1x1
TWOWAY-1-1-AGA-UAU-9B0H-1.pdb	AGA&UAU	(.(&).)	1x1
TWOWAY-1-1-AGA-UAU-9B0J-1.pdb	AGA&UAU	(.(&).)	1x1
TWOWAY-1-1-AGA-UAU-9B0N-1.pdb	AGA&UAU	(.(&).)	1x1
TWOWAY-1-1-AGA-UAU-9B0O-1.pdb	AGA&UAU	(.(&).)	1x1
TWOWAY-1-1-AGA-UAU-9B0P-1.pdb	AGA&UAU	(.(&).)	1x1
TWOWAY-1-1-AGA-UAU-9B0Q-1.pdb	AGA&UAU	(.(&).)	1x1
TWOWAY-1-1-AGA-UAU-9B0Q-2.pdb	AGA&UAU	(.(&).)	1x1
TWOWAY-1-1-AGA-UAU-9B0R-1.pdb	AGA&UAU	(.(&).)	1x1
TWOWAY-1-1-AGA-UAU-9B0W-1.pdb	AGA&UAU	(.(&).)	1x1
TWOWAY-1-1-AGA-UAU-9B11-1.pdb	AGA&UAU	(.(&).)	1x1
TWOWAY-1-1-AGA-UAU-9BDL-1.pdb	AGA&UAU	(.(&).)	1x1
TWOWAY-1-1-AGA-UAU-9BDN-1.pdb	AGA&UAU	(.(&).)	1x1
TWOWAY-1-1-AGA-UAU-9BH5-1.pdb	AGA&UAU	(.(&).)	1x1
TWOWAY-1-1-AGA-UAU-9BKD-1.pdb	AGA&UAU	(.(&).)	1x1
TWOWAY-1-1-AGA-UAU-9C3H-1.pdb	AGA&UAU	(.(&).)	1x1
TWOWAY-1-1-AGA-UAU-9CAI-1.pdb	AGA&UAU	(.(&).)	1x1
TWOWAY-1-1-AGA-UAU-9F1B-1.pdb	AGA&UAU	(.(&).)	1x1
TWOWAY-1-1-AGA-UAU-9F1D-1.pdb	AGA&UAU	(.(&).)	1x1
TWOWAY-1-1-AGA-UAU-9F9S-1.pdb	AGA&UAU	(.(&).)	1x1
TWOWAY-1-1-AGA-UAU-9G1Z-1.pdb	AGA&UAU	(.(&).)	1x1
TWOWAY-1-1-AGA-UAU-9G30-1.pdb	AGA&UAU	(.(&).)	1x1
TWOWAY-1-1-AGA-UAU-9G6J-1.pdb	AGA&UAU	(.(&).)	1x1
TWOWAY-1-1-AGA-UAU-9MQS-1.pdb	AGA&UAU	(.(&).)	1x1
TWOWAY-1-1-AGA-UAU-9MQT-1.pdb	AGA&UAU	(.(&).)	1x1
TWOWAY-1-1-AGA-UAU-9MQU-1.pdb	AGA&UAU	(.(&).)	1x1
TWOWAY-2-2-AGAA-UAAU-8A22-1.pdb	AGAA&UAAU	(..(&)..)	2x2
TWOWAY-2-2-AGAA-UAAU-8APN-1.pdb	AGAA&UAAU	(..(&)..)	2x2
TWOWAY-2-2-AGAA-UAAU-8APO-1.pdb	AGAA&UAAU	(..(&)..)	2x2
TWOWAY-2-2-AGAC-GAAU-5MRC-1.pdb	AGAC&GAAU	(..(&)..)	2x2
TWOWAY-2-2-AGAC-GAAU-8D8K-1.pdb	AGAC&GAAU	(..(&)..)	2x2
TWOWAY-2-2-AGAC-GAAU-8D8L-1.pdb	AGAC&GAAU	(..(&)..)	2x2
TWOWAY-2-2-AGAC-GAAU-8OM2-1.pdb	AGAC&GAAU	(..(&)..)	2x2
TWOWAY-2-2-AGAC-GAAU-8OM3-1.pdb	AGAC&GAAU	(..(&)..)	2x2
TWOWAY-2-2-AGAC-GAAU-8OM4-1.pdb	AGAC&GAAU	(..(&)..)	2x2
TWOWAY-2-2-AGAC-GGAU-8ESQ-1.pdb	AGAC&GGAU	(..(&)..)	2x2
TWOWAY-2-2-AGAC-GGAU-8ESR-1.pdb	AGAC&GGAU	(..(&)..)	2x2
TWOWAY-2-2-AGAC-GGAU-8ETC-1.pdb	AGAC&GGAU	(..(&)..)	2x2
TWOWAY-2-2-AGAC-GGAU-8EUG-1.pdb	AGAC&GGAU	(..(&)..)	2x2
TWOWAY-2-2-AGAC-GGAU-8EUI-1.pdb	AGAC&GGAU	(..(&)..)	2x2
TWOWAY-2-2-AGAC-GGAU-8EUP-1.pdb	AGAC&GGAU	(..(&)..)	2x2
TWOWAY-2-2-AGAC-GGAU-8EV3-1.pdb	AGAC&GGAU	(..(&)..)	2x2
TWOWAY-2-2-AGAC-GGGU-4P9R-1.pdb	AGAC&GGGU	(..(&)..)	2x2
TWOWAY-2-2-AGAC-GGGU-6G7Z-1.pdb	AGAC&GGGU	(..(&)..)	2x2
TWOWAY-2-2-AGAC-GGGU-6GYV-1.pdb	AGAC&GGGU	(..(&)..)	2x2
TWOWAY-2-2-AGAG-CAAU-4N0T-1.pdb	AGAG&CAAU	(..(&)..)	2x2
TWOWAY-2-2-AGAG-CAAU-5TF6-1.pdb	AGAG&CAAU	(..(&)..)	2x2
TWOWAY-2-2-AGAG-CAAU-5TF6-2.pdb	AGAG&CAAU	(..(&)..)	2x2
TWOWAY-2-2-AGAG-CAAU-6ASO-1.pdb	AGAG&CAAU	(..(&)..)	2x2
TWOWAY-2-2-AGAG-CGAU-5OQL-1.pdb	AGAG&CGAU	(..(&)..)	2x2
TWOWAY-2-2-AGAG-CGAU-5T2A-1.pdb	AGAG&CGAU	(..(&)..)	2x2
TWOWAY-2-2-AGAG-CGAU-5XXB-1.pdb	AGAG&CGAU	(..(&)..)	2x2
TWOWAY-2-2-AGAG-CGAU-6RXU-1.pdb	AGAG&CGAU	(..(&)..)	2x2
TWOWAY-2-2-AGAG-CGAU-6ZJ3-1.pdb	AGAG&CGAU	(..(&)..)	2x2
TWOWAY-2-2-AGAG-CGAU-6ZJ3-2.pdb	AGAG&CGAU	(..(&)..)	2x2
TWOWAY-2-2-AGAG-CGAU-7ASE-1.pdb	AGAG&CGAU	(..(&)..)	2x2
TWOWAY-1-1-AGG-CAU-5MMM-1.pdb	AGG&CAU	(.(&).)	1x1
TWOWAY-1-1-AGG-CAU-5X8P-1.pdb	AGG&CAU	(.(&).)	1x1
TWOWAY-1-1-AGG-CAU-5XYI-1.pdb	AGG&CAU	(.(&).)	1x1
TWOWAY-1-1-AGG-CAU-6ERI-1.pdb	AGG&CAU	(.(&).)	1x1
TWOWAY-1-1-AGG-CAU-8CRX-1.pdb	AGG&CAU	(.(&).)	1x1
TWOWAY-1-1-AGG-CAU-8CWO-1.pdb	AGG&CAU	(.(&).)	1x1
TWOWAY-1-1-AUA-UCU-5XXB-1.pdb	AUA&UCU	(.(&).)	1x1
TWOWAY-1-1-AUA-UCU-6YWS-1.pdb	AUA&UCU	(.(&).)	1x1
TWOWAY-1-1-AUA-UCU-6YWX-1.pdb	AUA&UCU	(.(&).)	1x1
TWOWAY-1-1-AUA-UCU-6YWY-1.pdb	AUA&UCU	(.(&).)	1x1
TWOWAY-1-1-AUA-UCU-7OOD-1.pdb	AUA&UCU	(.(&).)	1x1
TWOWAY-1-1-AUA-UCU-7P6Z-1.pdb	AUA&UCU	(.(&).)	1x1
TWOWAY-1-1-AUA-UCU-8P7X-1.pdb	AUA&UCU	(.(&).)	1x1
TWOWAY-1-1-AUA-UCU-8P8B-1.pdb	AUA&UCU	(.(&).)	1x1
TWOWAY-2-2-AUAA-UCUU-8TOC-1.pdb	AUAA&UCUU	(..(&)..)	2x2
TWOWAY-2-2-AUAG-CACU-7PKT-1.pdb	AUAG&CACU	(..(&)..)	2x2
TWOWAY-1-1-AUC-GCU-5OQL-1.pdb	AUC&GCU	(.(&).)	1x1
TWOWAY-1-1-AUC-GCU-6ERI-1.pdb	AUC&GCU	(.(&).)	1x1
TWOWAY-1-1-AUC-GCU-6RXU-1.pdb	AUC&GCU	(.(&).)	1x1
TWOWAY-1-1-AUC-GCU-8ESQ-1.pdb	AUC&GCU	(.(&).)	1x1
TWOWAY-1-1-AUC-GCU-8ESR-1.pdb	AUC&GCU	(.(&).)	1x1
TWOWAY-1-1-AUC-GCU-8ETC-1.pdb	AUC&GCU	(.(&).)	1x1
TWOWAY-1-1-AUC-GCU-8ETG-1.pdb	AUC&GCU	(.(&).)	1x1
TWOWAY-1-1-AUC-GCU-8ETJ-1.pdb	AUC&GCU	(.(&).)	1x1
TWOWAY-1-1-AUC-GCU-8EUG-1.pdb	AUC&GCU	(.(&).)	1x1
TWOWAY-1-1-AUC-GCU-8EUI-1.pdb	AUC&GCU	(.(&).)	1x1
TWOWAY-1-1-AUC-GCU-8EUP-1.pdb	AUC&GCU	(.(&).)	1x1
TWOWAY-1-1-AUC-GCU-8EUY-1.pdb	AUC&GCU	(.(&).)	1x1
TWOWAY-1-1-AUC-GCU-8EV3-1.pdb	AUC&GCU	(.(&).)	1x1
TWOWAY-1-1-AUC-GCU-8TOC-1.pdb	AUC&GCU	(.(&).)	1x1
TWOWAY-1-1-AUC-GCU-8TOC-2.pdb	AUC&GCU	(.(&).)	1x1
TWOWAY-1-1-AUC-GCU-9AXT-1.pdb	AUC&GCU	(.(&).)	1x1
TWOWAY-1-1-AUC-GCU-9AXU-1.pdb	AUC&GCU	(.(&).)	1x1
TWOWAY-1-1-AUC-GCU-9AXV-1.pdb	AUC&GCU	(.(&).)	1x1
TWOWAY-2-2-AUCA-UUCU-8TOC-1.pdb	AUCA&UUCU	(..(&)..)	2x2
TWOWAY-2-2-AUCC-GUUU-8ESQ-1.pdb	AUCC&GUUU	(..(&)..)	2x2
TWOWAY-2-2-AUCC-GUUU-8ESR-1.pdb	AUCC&GUUU	(..(&)..)	2x2
TWOWAY-2-2-AUCC-GUUU-8EUG-1.pdb	AUCC&GUUU	(..(&)..)	2x2
TWOWAY-2-2-AUCC-GUUU-8EUP-1.pdb	AUCC&GUUU	(..(&)..)	2x2
TWOWAY-2-2-AUCC-GUUU-8EUY-1.pdb	AUCC&GUUU	(..(&)..)	2x2
TWOWAY-2-2-AUCC-GUUU-8EV3-1.pdb	AUCC&GUUU	(..(&)..)	2x2
TWOWAY-2-2-AUCC-GUUU-9AXT-1.pdb	AUCC&GUUU	(..(&)..)	2x2
TWOWAY-2-2-AUCC-GUUU-9AXV-1.pdb	AUCC&GUUU	(..(&)..)	2x2
TWOWAY-2-2-AUCG-CUUU-6W6V-1.pdb	AUCG&CUUU	(..(&)..)	2x2
TWOWAY-2-2-AUCG-CUUU-7C79-1.pdb	AUCG&CUUU	(..(&)..)	2x2
TWOWAY-2-2-AUCG-CUUU-7C7A-1.pdb	AUCG&CUUU	(..(&)..)	2x2
TWOWAY-2-2-AUUA-UUCU-3J7A-1.pdb	AUUA&UUCU	(..(&)..)	2x2
TWOWAY-2-2-AUUA-UUCU-6OKK-1.pdb	AUUA&UUCU	(..(&)..)	2x2
TWOWAY-2-2-AUUG-CUCU-5T2A-1.pdb	AUUG&CUCU	(..(&)..)	2x2
TWOWAY-2-2-AUUG-CUCU-7ASE-1.pdb	AUUG&CUCU	(..(&)..)	2x2
TWOWAY-2-2-AUUG-CUCU-8RXH-1.pdb	AUUG&CUCU	(..(&)..)	2x2
TWOWAY-2-2-AUUG-CUCU-8RXX-1.pdb	AUUG&CUCU	(..(&)..)	2x2
TWOWAY-1-1-CAA-UCG-1VVJ-1.pdb	CAA&UCG	(.(&).)	1x1
TWOWAY-1-1-CAA-UCG-1VVJ-2.pdb	CAA&UCG	(.(&).)	1x1
TWOWAY-1-1-CAA-UCG-1VY4-1.pdb	CAA&UCG	(.(&).)	1x1
TWOWAY-1-1-CAA-UCG-1VY4-2.pdb	CAA&UCG	(.(&).)	1x1
TWOWAY-1-1-CAA-UCG-1VY5-1.pdb	CAA&UCG	(.(&).)	1x1
TWOWAY-1-1-CAA-UCG-1VY5-2.pdb	CAA&UCG	(.(&).)	1x1
TWOWAY-1-1-CAA-UCG-1VY6-1.pdb	CAA&UCG	(.(&).)	1x1
TWOWAY-1-1-CAA-UCG-1VY6-2.pdb	CAA&UCG	(.(&).)	1x1
TWOWAY-1-1-CAA-UCG-1VY7-1.pdb	CAA&UCG	(.(&).)	1x1
TWOWAY-1-1-CAA-UCG-1VY7-2.pdb	CAA&UCG	(.(&).)	1x1
TWOWAY-1-1-CAA-UCG-3J79-1.pdb	CAA&UCG	(.(&).)	1x1
TWOWAY-1-1-CAA-UCG-4L47-1.pdb	CAA&UCG	(.(&).)	1x1
TWOWAY-1-1-CAA-UCG-4L47-2.pdb	CAA&UCG	(.(&).)	1x1
TWOWAY-1-1-CAA-UCG-4LNT-1.pdb	CAA&UCG	(.(&).)	1x1
TWOWAY-1-1-CAA-UCG-4LNT-2.pdb	CAA&UCG	(.(&).)	1x1
TWOWAY-1-1-CAA-UCG-4LSK-1.pdb	CAA&UCG	(.(&).)	1x1
TWOWAY-1-1-CAA-UCG-4LSK-2.pdb	CAA&UCG	(.(&).)	1x1
TWOWAY-1-1-CAA-UCG-4LT8-1.pdb	CAA&UCG	(.(&).)	1x1
TWOWAY-1-1-CAA-UCG-4LT8-2.pdb	CAA&UCG	(.(&).)	1x1
TWOWAY-1-1-CAA-UCG-4TUE-1.pdb	CAA&UCG	(.(&).)	1x1
TWOWAY-1-1-CAA-UCG-4TUE-2.pdb	CAA&UCG	(.(&).)	1x1
TWOWAY-1-1-CAA-UCG-4V51-1.pdb	CAA&UCG	(.(&).)	1x1
TWOWAY-1-1-CAA-UCG-4V51-2.pdb	CAA&UCG	(.(&).)	1x1
TWOWAY-1-1-CAA-UCG-4V5C-1.pdb	CAA&UCG	(.(&).)	1x1
TWOWAY-1-1-CAA-UCG-4V5C-2.pdb	CAA&UCG	(.(&).)	1x1
TWOWAY-1-1-CAA-UCG-4V5D-1.pdb	CAA&UCG	(.(&).)	1x1
TWOWAY-1-1-CAA-UCG-4V5D-2.pdb	CAA&UCG	(.(&).)	1x1
TWOWAY-1-1-CAA-UCG-4V5E-1.pdb	CAA&UCG	(.(&).)	1x1
TWOWAY-1-1-CAA-UCG-4V5E-2.pdb	CAA&UCG	(.(&).)	1x1
TWOWAY-1-1-CAA-UCG-4V5J-1.pdb	CAA&UCG	(.(&).)	1x1
TWOWAY-1-1-CAA-UCG-4V5J-2.pdb	CAA&UCG	(.(&).)	1x1
TWOWAY-1-1-CAA-UCG-4V5K-1.pdb	CAA&UCG	(.(&).)	1x1
TWOWAY-1-1-CAA-UCG-4V5K-2.pdb	CAA&UCG	(.(&).)	1x1
TWOWAY-1-1-CAA-UCG-4V5L-1.pdb	CAA&UCG	(.(&).)	1x1
TWOWAY-1-1-CAA-UCG-4V5P-1.pdb	CAA&UCG	(.(&).)	1x1
TWOWAY-1-1-CAA-UCG-4V5P-2.pdb	CAA&UCG	(.(&).)	1x1
TWOWAY-1-1-CAA-UCG-4V5Q-1.pdb	CAA&UCG	(.(&).)	1x1
TWOWAY-1-1-CAA-UCG-4V5Q-2.pdb	CAA&UCG	(.(&).)	1x1
TWOWAY-1-1-CAA-UCG-4V5R-1.pdb	CAA&UCG	(.(&).)	1x1
TWOWAY-1-1-CAA-UCG-4V5R-2.pdb	CAA&UCG	(.(&).)	1x1
TWOWAY-1-1-CAA-UCG-4V5S-1.pdb	CAA&UCG	(.(&).)	1x1
TWOWAY-1-1-CAA-UCG-4V5S-2.pdb	CAA&UCG	(.(&).)	1x1
TWOWAY-1-1-CAA-UCG-4V63-1.pdb	CAA&UCG	(.(&).)	1x1
TWOWAY-1-1-CAA-UCG-4V63-2.pdb	CAA&UCG	(.(&).)	1x1
TWOWAY-1-1-CAA-UCG-4V67-1.pdb	CAA&UCG	(.(&).)	1x1
TWOWAY-1-1-CAA-UCG-4V67-2.pdb	CAA&UCG	(.(&).)	1x1
TWOWAY-1-1-CAA-UCG-4V6A-1.pdb	CAA&UCG	(.(&).)	1x1
TWOWAY-1-1-CAA-UCG-4V6A-2.pdb	CAA&UCG	(.(&).)	1x1
TWOWAY-1-1-CAA-UCG-4V6F-1.pdb	CAA&UCG	(.(&).)	1x1
TWOWAY-1-1-CAA-UCG-4V6F-2.pdb	CAA&UCG	(.(&).)	1x1
TWOWAY-1-1-CAA-UCG-4V6G-1.pdb	CAA&UCG	(.(&).)	1x1
TWOWAY-1-1-CAA-UCG-4V6G-2.pdb	CAA&UCG	(.(&).)	1x1
TWOWAY-1-1-CAA-UCG-4V7J-1.pdb	CAA&UCG	(.(&).)	1x1
TWOWAY-1-1-CAA-UCG-4V7J-2.pdb	CAA&UCG	(.(&).)	1x1
TWOWAY-1-1-CAA-UCG-4V7L-1.pdb	CAA&UCG	(.(&).)	1x1
TWOWAY-1-1-CAA-UCG-4V7L-2.pdb	CAA&UCG	(.(&).)	1x1
TWOWAY-1-1-CAA-UCG-4V7M-1.pdb	CAA&UCG	(.(&).)	1x1
TWOWAY-1-1-CAA-UCG-4V7M-2.pdb	CAA&UCG	(.(&).)	1x1
TWOWAY-1-1-CAA-UCG-4V7W-1.pdb	CAA&UCG	(.(&).)	1x1
TWOWAY-1-1-CAA-UCG-4V7W-2.pdb	CAA&UCG	(.(&).)	1x1
TWOWAY-1-1-CAA-UCG-4V7X-1.pdb	CAA&UCG	(.(&).)	1x1
TWOWAY-1-1-CAA-UCG-4V7X-2.pdb	CAA&UCG	(.(&).)	1x1
TWOWAY-1-1-CAA-UCG-4V7Y-1.pdb	CAA&UCG	(.(&).)	1x1
TWOWAY-1-1-CAA-UCG-4V7Y-2.pdb	CAA&UCG	(.(&).)	1x1
TWOWAY-1-1-CAA-UCG-4V7Z-1.pdb	CAA&UCG	(.(&).)	1x1
TWOWAY-1-1-CAA-UCG-4V7Z-2.pdb	CAA&UCG	(.(&).)	1x1
TWOWAY-1-1-CAA-UCG-4V83-1.pdb	CAA&UCG	(.(&).)	1x1
TWOWAY-1-1-CAA-UCG-4V83-2.pdb	CAA&UCG	(.(&).)	1x1
TWOWAY-1-1-CAA-UCG-4V84-1.pdb	CAA&UCG	(.(&).)	1x1
TWOWAY-1-1-CAA-UCG-4V84-2.pdb	CAA&UCG	(.(&).)	1x1
TWOWAY-1-1-CAA-UCG-4V87-1.pdb	CAA&UCG	(.(&).)	1x1
TWOWAY-1-1-CAA-UCG-4V87-2.pdb	CAA&UCG	(.(&).)	1x1
TWOWAY-1-1-CAA-UCG-4V8A-1.pdb	CAA&UCG	(.(&).)	1x1
TWOWAY-1-1-CAA-UCG-4V8A-2.pdb	CAA&UCG	(.(&).)	1x1
TWOWAY-1-1-CAA-UCG-4V8B-1.pdb	CAA&UCG	(.(&).)	1x1
TWOWAY-1-1-CAA-UCG-4V8B-2.pdb	CAA&UCG	(.(&).)	1x1
TWOWAY-1-1-CAA-UCG-4V8C-1.pdb	CAA&UCG	(.(&).)	1x1
TWOWAY-1-1-CAA-UCG-4V8C-2.pdb	CAA&UCG	(.(&).)	1x1
TWOWAY-1-1-CAA-UCG-4V8D-1.pdb	CAA&UCG	(.(&).)	1x1
TWOWAY-1-1-CAA-UCG-4V8D-2.pdb	CAA&UCG	(.(&).)	1x1
TWOWAY-1-1-CAA-UCG-4V8E-1.pdb	CAA&UCG	(.(&).)	1x1
TWOWAY-1-1-CAA-UCG-4V8E-2.pdb	CAA&UCG	(.(&).)	1x1
TWOWAY-1-1-CAA-UCG-4V8F-1.pdb	CAA&UCG	(.(&).)	1x1
TWOWAY-1-1-CAA-UCG-4V8F-2.pdb	CAA&UCG	(.(&).)	1x1
TWOWAY-1-1-CAA-UCG-4V8G-1.pdb	CAA&UCG	(.(&).)	1x1
TWOWAY-1-1-CAA-UCG-4V8G-2.pdb	CAA&UCG	(.(&).)	1x1
TWOWAY-1-1-CAA-UCG-4V8H-1.pdb	CAA&UCG	(.(&).)	1x1
TWOWAY-1-1-CAA-UCG-4V8H-2.pdb	CAA&UCG	(.(&).)	1x1
TWOWAY-1-1-CAA-UCG-4V8I-1.pdb	CAA&UCG	(.(&).)	1x1
TWOWAY-1-1-CAA-UCG-4V8I-2.pdb	CAA&UCG	(.(&).)	1x1
TWOWAY-1-1-CAA-UCG-4V8N-1.pdb	CAA&UCG	(.(&).)	1x1
TWOWAY-1-1-CAA-UCG-4V8N-2.pdb	CAA&UCG	(.(&).)	1x1
TWOWAY-1-1-CAA-UCG-4V8Q-1.pdb	CAA&UCG	(.(&).)	1x1
TWOWAY-1-1-CAA-UCG-4V8X-1.pdb	CAA&UCG	(.(&).)	1x1
TWOWAY-1-1-CAA-UCG-4V8X-2.pdb	CAA&UCG	(.(&).)	1x1
TWOWAY-1-1-CAA-UCG-4V90-1.pdb	CAA&UCG	(.(&).)	1x1
TWOWAY-1-1-CAA-UCG-4V95-1.pdb	CAA&UCG	(.(&).)	1x1
TWOWAY-1-1-CAA-UCG-4V95-2.pdb	CAA&UCG	(.(&).)	1x1
TWOWAY-1-1-CAA-UCG-4V9A-1.pdb	CAA&UCG	(.(&).)	1x1
TWOWAY-1-1-CAA-UCG-4V9A-2.pdb	CAA&UCG	(.(&).)	1x1
TWOWAY-1-1-CAA-UCG-4V9B-1.pdb	CAA&UCG	(.(&).)	1x1
TWOWAY-1-1-CAA-UCG-4V9B-2.pdb	CAA&UCG	(.(&).)	1x1
TWOWAY-1-1-CAA-UCG-4V9H-1.pdb	CAA&UCG	(.(&).)	1x1
TWOWAY-1-1-CAA-UCG-4V9I-1.pdb	CAA&UCG	(.(&).)	1x1
TWOWAY-1-1-CAA-UCG-4V9I-2.pdb	CAA&UCG	(.(&).)	1x1
TWOWAY-1-1-CAA-UCG-4V9K-1.pdb	CAA&UCG	(.(&).)	1x1
TWOWAY-1-1-CAA-UCG-4V9K-2.pdb	CAA&UCG	(.(&).)	1x1
TWOWAY-1-1-CAA-UCG-4V9L-1.pdb	CAA&UCG	(.(&).)	1x1
TWOWAY-1-1-CAA-UCG-4V9L-2.pdb	CAA&UCG	(.(&).)	1x1
TWOWAY-1-1-CAA-UCG-4V9N-1.pdb	CAA&UCG	(.(&).)	1x1
TWOWAY-1-1-CAA-UCG-4V9N-2.pdb	CAA&UCG	(.(&).)	1x1
TWOWAY-1-1-CAA-UCG-4V9Q-1.pdb	CAA&UCG	(.(&).)	1x1
TWOWAY-1-1-CAA-UCG-4V9Q-2.pdb	CAA&UCG	(.(&).)	1x1
TWOWAY-1-1-CAA-UCG-4V9R-1.pdb	CAA&UCG	(.(&).)	1x1
TWOWAY-1-1-CAA-UCG-4V9R-2.pdb	CAA&UCG	(.(&).)	1x1
TWOWAY-1-1-CAA-UCG-4V9S-1.pdb	CAA&UCG	(.(&).)	1x1
TWOWAY-1-1-CAA-UCG-4V9S-2.pdb	CAA&UCG	(.(&).)	1x1
TWOWAY-1-1-CAA-UCG-4W2E-1.pdb	CAA&UCG	(.(&).)	1x1
TWOWAY-1-1-CAA-UCG-4W2F-1.pdb	CAA&UCG	(.(&).)	1x1
TWOWAY-1-1-CAA-UCG-4W2F-2.pdb	CAA&UCG	(.(&).)	1x1
TWOWAY-1-1-CAA-UCG-4W2G-1.pdb	CAA&UCG	(.(&).)	1x1
TWOWAY-1-1-CAA-UCG-4W2G-2.pdb	CAA&UCG	(.(&).)	1x1
TWOWAY-1-1-CAA-UCG-4W2H-1.pdb	CAA&UCG	(.(&).)	1x1
TWOWAY-1-1-CAA-UCG-4W2H-2.pdb	CAA&UCG	(.(&).)	1x1
TWOWAY-1-1-CAA-UCG-4W2I-1.pdb	CAA&UCG	(.(&).)	1x1
TWOWAY-1-1-CAA-UCG-4W2I-2.pdb	CAA&UCG	(.(&).)	1x1
TWOWAY-1-1-CAA-UCG-4W4G-1.pdb	CAA&UCG	(.(&).)	1x1
TWOWAY-1-1-CAA-UCG-4W4G-2.pdb	CAA&UCG	(.(&).)	1x1
TWOWAY-1-1-CAA-UCG-4WPO-1.pdb	CAA&UCG	(.(&).)	1x1
TWOWAY-1-1-CAA-UCG-4WPO-2.pdb	CAA&UCG	(.(&).)	1x1
TWOWAY-1-1-CAA-UCG-4WQ1-1.pdb	CAA&UCG	(.(&).)	1x1
TWOWAY-1-1-CAA-UCG-4WQ1-2.pdb	CAA&UCG	(.(&).)	1x1
TWOWAY-1-1-CAA-UCG-4WQF-1.pdb	CAA&UCG	(.(&).)	1x1
TWOWAY-1-1-CAA-UCG-4WQF-2.pdb	CAA&UCG	(.(&).)	1x1
TWOWAY-1-1-CAA-UCG-4WQR-1.pdb	CAA&UCG	(.(&).)	1x1
TWOWAY-1-1-CAA-UCG-4WQR-2.pdb	CAA&UCG	(.(&).)	1x1
TWOWAY-1-1-CAA-UCG-4WQU-1.pdb	CAA&UCG	(.(&).)	1x1
TWOWAY-1-1-CAA-UCG-4WQU-2.pdb	CAA&UCG	(.(&).)	1x1
TWOWAY-1-1-CAA-UCG-4WQY-1.pdb	CAA&UCG	(.(&).)	1x1
TWOWAY-1-1-CAA-UCG-4WQY-2.pdb	CAA&UCG	(.(&).)	1x1
TWOWAY-1-1-CAA-UCG-4WR6-1.pdb	CAA&UCG	(.(&).)	1x1
TWOWAY-1-1-CAA-UCG-4WR6-2.pdb	CAA&UCG	(.(&).)	1x1
TWOWAY-1-1-CAA-UCG-4WRA-1.pdb	CAA&UCG	(.(&).)	1x1
TWOWAY-1-1-CAA-UCG-4WRA-2.pdb	CAA&UCG	(.(&).)	1x1
TWOWAY-1-1-CAA-UCG-4WRO-1.pdb	CAA&UCG	(.(&).)	1x1
TWOWAY-1-1-CAA-UCG-4WRO-2.pdb	CAA&UCG	(.(&).)	1x1
TWOWAY-1-1-CAA-UCG-4WSD-1.pdb	CAA&UCG	(.(&).)	1x1
TWOWAY-1-1-CAA-UCG-4WSD-2.pdb	CAA&UCG	(.(&).)	1x1
TWOWAY-1-1-CAA-UCG-4WSM-1.pdb	CAA&UCG	(.(&).)	1x1
TWOWAY-1-1-CAA-UCG-4WSM-2.pdb	CAA&UCG	(.(&).)	1x1
TWOWAY-1-1-CAA-UCG-4WT1-1.pdb	CAA&UCG	(.(&).)	1x1
TWOWAY-1-1-CAA-UCG-4WT1-2.pdb	CAA&UCG	(.(&).)	1x1
TWOWAY-1-1-CAA-UCG-4WT8-1.pdb	CAA&UCG	(.(&).)	1x1
TWOWAY-1-1-CAA-UCG-4WT8-2.pdb	CAA&UCG	(.(&).)	1x1
TWOWAY-1-1-CAA-UCG-4WU1-1.pdb	CAA&UCG	(.(&).)	1x1
TWOWAY-1-1-CAA-UCG-4WU1-2.pdb	CAA&UCG	(.(&).)	1x1
TWOWAY-1-1-CAA-UCG-4WZD-1.pdb	CAA&UCG	(.(&).)	1x1
TWOWAY-1-1-CAA-UCG-4WZD-2.pdb	CAA&UCG	(.(&).)	1x1
TWOWAY-1-1-CAA-UCG-4WZO-1.pdb	CAA&UCG	(.(&).)	1x1
TWOWAY-1-1-CAA-UCG-4WZO-2.pdb	CAA&UCG	(.(&).)	1x1
TWOWAY-1-1-CAA-UCG-4Y4O-1.pdb	CAA&UCG	(.(&).)	1x1
TWOWAY-1-1-CAA-UCG-4Y4O-2.pdb	CAA&UCG	(.(&).)	1x1
TWOWAY-1-1-CAA-UCG-4Y4P-1.pdb	CAA&UCG	(.(&).)	1x1
TWOWAY-1-1-CAA-UCG-4Y4P-2.pdb	CAA&UCG	(.(&).)	1x1
TWOWAY-1-1-CAA-UCG-4YPB-1.pdb	CAA&UCG	(.(&).)	1x1
TWOWAY-1-1-CAA-UCG-4YPB-2.pdb	CAA&UCG	(.(&).)	1x1
TWOWAY-1-1-CAA-UCG-4YZV-1.pdb	CAA&UCG	(.(&).)	1x1
TWOWAY-1-1-CAA-UCG-4YZV-2.pdb	CAA&UCG	(.(&).)	1x1
TWOWAY-1-1-CAA-UCG-4Z3S-1.pdb	CAA&UCG	(.(&).)	1x1
TWOWAY-1-1-CAA-UCG-4Z3S-2.pdb	CAA&UCG	(.(&).)	1x1
TWOWAY-1-1-CAA-UCG-4Z8C-1.pdb	CAA&UCG	(.(&).)	1x1
TWOWAY-1-1-CAA-UCG-4Z8C-2.pdb	CAA&UCG	(.(&).)	1x1
TWOWAY-1-1-CAA-UCG-4ZER-1.pdb	CAA&UCG	(.(&).)	1x1
TWOWAY-1-1-CAA-UCG-4ZER-2.pdb	CAA&UCG	(.(&).)	1x1
TWOWAY-1-1-CAA-UCG-5CZP-1.pdb	CAA&UCG	(.(&).)	1x1
TWOWAY-1-1-CAA-UCG-5CZP-2.pdb	CAA&UCG	(.(&).)	1x1
TWOWAY-1-1-CAA-UCG-5DFE-1.pdb	CAA&UCG	(.(&).)	1x1
TWOWAY-1-1-CAA-UCG-5DFE-2.pdb	CAA&UCG	(.(&).)	1x1
TWOWAY-1-1-CAA-UCG-5DOX-1.pdb	CAA&UCG	(.(&).)	1x1
TWOWAY-1-1-CAA-UCG-5DOX-2.pdb	CAA&UCG	(.(&).)	1x1
TWOWAY-1-1-CAA-UCG-5DOY-1.pdb	CAA&UCG	(.(&).)	1x1
TWOWAY-1-1-CAA-UCG-5DOY-2.pdb	CAA&UCG	(.(&).)	1x1
TWOWAY-1-1-CAA-UCG-5E7K-1.pdb	CAA&UCG	(.(&).)	1x1
TWOWAY-1-1-CAA-UCG-5E7K-2.pdb	CAA&UCG	(.(&).)	1x1
TWOWAY-1-1-CAA-UCG-5E81-1.pdb	CAA&UCG	(.(&).)	1x1
TWOWAY-1-1-CAA-UCG-5E81-2.pdb	CAA&UCG	(.(&).)	1x1
TWOWAY-1-1-CAA-UCG-5EL4-1.pdb	CAA&UCG	(.(&).)	1x1
TWOWAY-1-1-CAA-UCG-5EL4-2.pdb	CAA&UCG	(.(&).)	1x1
TWOWAY-1-1-CAA-UCG-5EL5-1.pdb	CAA&UCG	(.(&).)	1x1
TWOWAY-1-1-CAA-UCG-5EL5-2.pdb	CAA&UCG	(.(&).)	1x1
TWOWAY-1-1-CAA-UCG-5EL6-1.pdb	CAA&UCG	(.(&).)	1x1
TWOWAY-1-1-CAA-UCG-5EL6-2.pdb	CAA&UCG	(.(&).)	1x1
TWOWAY-1-1-CAA-UCG-5EL7-1.pdb	CAA&UCG	(.(&).)	1x1
TWOWAY-1-1-CAA-UCG-5EL7-2.pdb	CAA&UCG	(.(&).)	1x1
TWOWAY-1-1-CAA-UCG-5F8K-1.pdb	CAA&UCG	(.(&).)	1x1
TWOWAY-1-1-CAA-UCG-5F8K-2.pdb	CAA&UCG	(.(&).)	1x1
TWOWAY-1-1-CAA-UCG-5FDU-1.pdb	CAA&UCG	(.(&).)	1x1
TWOWAY-1-1-CAA-UCG-5FDU-2.pdb	CAA&UCG	(.(&).)	1x1
TWOWAY-1-1-CAA-UCG-5FDV-1.pdb	CAA&UCG	(.(&).)	1x1
TWOWAY-1-1-CAA-UCG-5FDV-2.pdb	CAA&UCG	(.(&).)	1x1
TWOWAY-1-1-CAA-UCG-5HAU-1.pdb	CAA&UCG	(.(&).)	1x1
TWOWAY-1-1-CAA-UCG-5HAU-2.pdb	CAA&UCG	(.(&).)	1x1
TWOWAY-1-1-CAA-UCG-5HCP-1.pdb	CAA&UCG	(.(&).)	1x1
TWOWAY-1-1-CAA-UCG-5HCP-2.pdb	CAA&UCG	(.(&).)	1x1
TWOWAY-1-1-CAA-UCG-5HCQ-1.pdb	CAA&UCG	(.(&).)	1x1
TWOWAY-1-1-CAA-UCG-5HCQ-2.pdb	CAA&UCG	(.(&).)	1x1
TWOWAY-1-1-CAA-UCG-5HCR-1.pdb	CAA&UCG	(.(&).)	1x1
TWOWAY-1-1-CAA-UCG-5HCR-2.pdb	CAA&UCG	(.(&).)	1x1
TWOWAY-1-1-CAA-UCG-5HD1-1.pdb	CAA&UCG	(.(&).)	1x1
TWOWAY-1-1-CAA-UCG-5HD1-2.pdb	CAA&UCG	(.(&).)	1x1
TWOWAY-1-1-CAA-UCG-5IB7-1.pdb	CAA&UCG	(.(&).)	1x1
TWOWAY-1-1-CAA-UCG-5IB7-2.pdb	CAA&UCG	(.(&).)	1x1
TWOWAY-1-1-CAA-UCG-5IB8-1.pdb	CAA&UCG	(.(&).)	1x1
TWOWAY-1-1-CAA-UCG-5IB8-2.pdb	CAA&UCG	(.(&).)	1x1
TWOWAY-1-1-CAA-UCG-5IBB-1.pdb	CAA&UCG	(.(&).)	1x1
TWOWAY-1-1-CAA-UCG-5IBB-2.pdb	CAA&UCG	(.(&).)	1x1
TWOWAY-1-1-CAA-UCG-5J30-1.pdb	CAA&UCG	(.(&).)	1x1
TWOWAY-1-1-CAA-UCG-5J30-2.pdb	CAA&UCG	(.(&).)	1x1
TWOWAY-1-1-CAA-UCG-5J3C-1.pdb	CAA&UCG	(.(&).)	1x1
TWOWAY-1-1-CAA-UCG-5J3C-2.pdb	CAA&UCG	(.(&).)	1x1
TWOWAY-1-1-CAA-UCG-5J4B-1.pdb	CAA&UCG	(.(&).)	1x1
TWOWAY-1-1-CAA-UCG-5J4B-2.pdb	CAA&UCG	(.(&).)	1x1
TWOWAY-1-1-CAA-UCG-5J4C-1.pdb	CAA&UCG	(.(&).)	1x1
TWOWAY-1-1-CAA-UCG-5J4C-2.pdb	CAA&UCG	(.(&).)	1x1
TWOWAY-1-1-CAA-UCG-5J4D-1.pdb	CAA&UCG	(.(&).)	1x1
TWOWAY-1-1-CAA-UCG-5J4D-2.pdb	CAA&UCG	(.(&).)	1x1
TWOWAY-1-1-CAA-UCG-5J8B-1.pdb	CAA&UCG	(.(&).)	1x1
TWOWAY-1-1-CAA-UCG-5NDJ-1.pdb	CAA&UCG	(.(&).)	1x1
TWOWAY-1-1-CAA-UCG-5NDJ-2.pdb	CAA&UCG	(.(&).)	1x1
TWOWAY-1-1-CAA-UCG-5NDK-1.pdb	CAA&UCG	(.(&).)	1x1
TWOWAY-1-1-CAA-UCG-5NDK-2.pdb	CAA&UCG	(.(&).)	1x1
TWOWAY-1-1-CAA-UCG-5OQL-1.pdb	CAA&UCG	(.(&).)	1x1
TWOWAY-1-1-CAA-UCG-5UMD-1.pdb	CAA&UCG	(.(&).)	1x1
TWOWAY-1-1-CAA-UCG-5UQ7-1.pdb	CAA&UCG	(.(&).)	1x1
TWOWAY-1-1-CAA-UCG-5UQ8-1.pdb	CAA&UCG	(.(&).)	1x1
TWOWAY-1-1-CAA-UCG-5V8I-1.pdb	CAA&UCG	(.(&).)	1x1
TWOWAY-1-1-CAA-UCG-5V8I-2.pdb	CAA&UCG	(.(&).)	1x1
TWOWAY-1-1-CAA-UCG-5VP2-1.pdb	CAA&UCG	(.(&).)	1x1
TWOWAY-1-1-CAA-UCG-5VP2-2.pdb	CAA&UCG	(.(&).)	1x1
TWOWAY-1-1-CAA-UCG-5VPO-1.pdb	CAA&UCG	(.(&).)	1x1
TWOWAY-1-1-CAA-UCG-5VPO-2.pdb	CAA&UCG	(.(&).)	1x1
TWOWAY-1-1-CAA-UCG-5W4K-1.pdb	CAA&UCG	(.(&).)	1x1
TWOWAY-1-1-CAA-UCG-5W4K-2.pdb	CAA&UCG	(.(&).)	1x1
TWOWAY-1-1-CAA-UCG-5WIS-1.pdb	CAA&UCG	(.(&).)	1x1
TWOWAY-1-1-CAA-UCG-5WIS-2.pdb	CAA&UCG	(.(&).)	1x1
TWOWAY-1-1-CAA-UCG-5WIT-1.pdb	CAA&UCG	(.(&).)	1x1
TWOWAY-1-1-CAA-UCG-5WIT-2.pdb	CAA&UCG	(.(&).)	1x1
TWOWAY-1-1-CAA-UCG-6B4V-1.pdb	CAA&UCG	(.(&).)	1x1
TWOWAY-1-1-CAA-UCG-6B4V-2.pdb	CAA&UCG	(.(&).)	1x1
TWOWAY-1-1-CAA-UCG-6BOH-1.pdb	CAA&UCG	(.(&).)	1x1
TWOWAY-1-1-CAA-UCG-6BOH-2.pdb	CAA&UCG	(.(&).)	1x1
TWOWAY-1-1-CAA-UCG-6BUW-1.pdb	CAA&UCG	(.(&).)	1x1
TWOWAY-1-1-CAA-UCG-6BUW-2.pdb	CAA&UCG	(.(&).)	1x1
TWOWAY-1-1-CAA-UCG-6BZ6-1.pdb	CAA&UCG	(.(&).)	1x1
TWOWAY-1-1-CAA-UCG-6BZ6-2.pdb	CAA&UCG	(.(&).)	1x1
TWOWAY-1-1-CAA-UCG-6C5L-1.pdb	CAA&UCG	(.(&).)	1x1
TWOWAY-1-1-CAA-UCG-6C5L-2.pdb	CAA&UCG	(.(&).)	1x1
TWOWAY-1-1-CAA-UCG-6CAE-1.pdb	CAA&UCG	(.(&).)	1x1
TWOWAY-1-1-CAA-UCG-6CAE-2.pdb	CAA&UCG	(.(&).)	1x1
TWOWAY-1-1-CAA-UCG-6CFJ-1.pdb	CAA&UCG	(.(&).)	1x1
TWOWAY-1-1-CAA-UCG-6CFJ-2.pdb	CAA&UCG	(.(&).)	1x1
TWOWAY-1-1-CAA-UCG-6CFK-1.pdb	CAA&UCG	(.(&).)	1x1
TWOWAY-1-1-CAA-UCG-6CFK-2.pdb	CAA&UCG	(.(&).)	1x1
TWOWAY-1-1-CAA-UCG-6CFL-1.pdb	CAA&UCG	(.(&).)	1x1
TWOWAY-1-1-CAA-UCG-6CFL-2.pdb	CAA&UCG	(.(&).)	1x1
TWOWAY-1-1-CAA-UCG-6CZR-1.pdb	CAA&UCG	(.(&).)	1x1
TWOWAY-1-1-CAA-UCG-6CZR-2.pdb	CAA&UCG	(.(&).)	1x1
TWOWAY-1-1-CAA-UCG-6FKR-1.pdb	CAA&UCG	(.(&).)	1x1
TWOWAY-1-1-CAA-UCG-6FKR-2.pdb	CAA&UCG	(.(&).)	1x1
TWOWAY-1-1-CAA-UCG-6GSJ-1.pdb	CAA&UCG	(.(&).)	1x1
TWOWAY-1-1-CAA-UCG-6GSJ-2.pdb	CAA&UCG	(.(&).)	1x1
TWOWAY-1-1-CAA-UCG-6GSK-1.pdb	CAA&UCG	(.(&).)	1x1
TWOWAY-1-1-CAA-UCG-6GSK-2.pdb	CAA&UCG	(.(&).)	1x1
TWOWAY-1-1-CAA-UCG-6GSL-1.pdb	CAA&UCG	(.(&).)	1x1
TWOWAY-1-1-CAA-UCG-6GSL-2.pdb	CAA&UCG	(.(&).)	1x1
TWOWAY-1-1-CAA-UCG-6GZQ-1.pdb	CAA&UCG	(.(&).)	1x1
TWOWAY-1-1-CAA-UCG-6N1D-1.pdb	CAA&UCG	(.(&).)	1x1
TWOWAY-1-1-CAA-UCG-6N1D-2.pdb	CAA&UCG	(.(&).)	1x1
TWOWAY-1-1-CAA-UCG-6ND5-1.pdb	CAA&UCG	(.(&).)	1x1
TWOWAY-1-1-CAA-UCG-6ND5-2.pdb	CAA&UCG	(.(&).)	1x1
TWOWAY-1-1-CAA-UCG-6ND6-1.pdb	CAA&UCG	(.(&).)	1x1
TWOWAY-1-1-CAA-UCG-6ND6-2.pdb	CAA&UCG	(.(&).)	1x1
TWOWAY-1-1-CAA-UCG-6NSH-1.pdb	CAA&UCG	(.(&).)	1x1
TWOWAY-1-1-CAA-UCG-6NSH-2.pdb	CAA&UCG	(.(&).)	1x1
TWOWAY-1-1-CAA-UCG-6NTA-1.pdb	CAA&UCG	(.(&).)	1x1
TWOWAY-1-1-CAA-UCG-6NTA-2.pdb	CAA&UCG	(.(&).)	1x1
TWOWAY-1-1-CAA-UCG-6NUO-1.pdb	CAA&UCG	(.(&).)	1x1
TWOWAY-1-1-CAA-UCG-6NUO-2.pdb	CAA&UCG	(.(&).)	1x1
TWOWAY-1-1-CAA-UCG-6NWY-1.pdb	CAA&UCG	(.(&).)	1x1
TWOWAY-1-1-CAA-UCG-6NWY-2.pdb	CAA&UCG	(.(&).)	1x1
TWOWAY-1-1-CAA-UCG-6O97-1.pdb	CAA&UCG	(.(&).)	1x1
TWOWAY-1-1-CAA-UCG-6O97-2.pdb	CAA&UCG	(.(&).)	1x1
TWOWAY-1-1-CAA-UCG-6OF1-1.pdb	CAA&UCG	(.(&).)	1x1
TWOWAY-1-1-CAA-UCG-6OF1-2.pdb	CAA&UCG	(.(&).)	1x1
TWOWAY-1-1-CAA-UCG-6OF6-1.pdb	CAA&UCG	(.(&).)	1x1
TWOWAY-1-1-CAA-UCG-6OF6-2.pdb	CAA&UCG	(.(&).)	1x1
TWOWAY-1-1-CAA-UCG-6OJ2-1.pdb	CAA&UCG	(.(&).)	1x1
TWOWAY-1-1-CAA-UCG-6OJ2-2.pdb	CAA&UCG	(.(&).)	1x1
TWOWAY-1-1-CAA-UCG-6OPE-1.pdb	CAA&UCG	(.(&).)	1x1
TWOWAY-1-1-CAA-UCG-6OPE-2.pdb	CAA&UCG	(.(&).)	1x1
TWOWAY-1-1-CAA-UCG-6ORD-1.pdb	CAA&UCG	(.(&).)	1x1
TWOWAY-1-1-CAA-UCG-6ORD-2.pdb	CAA&UCG	(.(&).)	1x1
TWOWAY-1-1-CAA-UCG-6OTR-1.pdb	CAA&UCG	(.(&).)	1x1
TWOWAY-1-1-CAA-UCG-6OTR-2.pdb	CAA&UCG	(.(&).)	1x1
TWOWAY-1-1-CAA-UCG-6OXA-1.pdb	CAA&UCG	(.(&).)	1x1
TWOWAY-1-1-CAA-UCG-6OXA-2.pdb	CAA&UCG	(.(&).)	1x1
TWOWAY-1-1-CAA-UCG-6OXI-1.pdb	CAA&UCG	(.(&).)	1x1
TWOWAY-1-1-CAA-UCG-6OXI-2.pdb	CAA&UCG	(.(&).)	1x1
TWOWAY-1-1-CAA-UCG-6QNQ-1.pdb	CAA&UCG	(.(&).)	1x1
TWOWAY-1-1-CAA-UCG-6QNQ-2.pdb	CAA&UCG	(.(&).)	1x1
TWOWAY-1-1-CAA-UCG-6QNR-1.pdb	CAA&UCG	(.(&).)	1x1
TWOWAY-1-1-CAA-UCG-6QNR-2.pdb	CAA&UCG	(.(&).)	1x1
TWOWAY-1-1-CAA-UCG-6RXU-1.pdb	CAA&UCG	(.(&).)	1x1
TWOWAY-1-1-CAA-UCG-6UCQ-1.pdb	CAA&UCG	(.(&).)	1x1
TWOWAY-1-1-CAA-UCG-6UCQ-2.pdb	CAA&UCG	(.(&).)	1x1
TWOWAY-1-1-CAA-UCG-6UO1-1.pdb	CAA&UCG	(.(&).)	1x1
TWOWAY-1-1-CAA-UCG-6UO1-2.pdb	CAA&UCG	(.(&).)	1x1
TWOWAY-1-1-CAA-UCG-6V39-1.pdb	CAA&UCG	(.(&).)	1x1
TWOWAY-1-1-CAA-UCG-6V3A-1.pdb	CAA&UCG	(.(&).)	1x1
TWOWAY-1-1-CAA-UCG-6XHV-1.pdb	CAA&UCG	(.(&).)	1x1
TWOWAY-1-1-CAA-UCG-6XHV-2.pdb	CAA&UCG	(.(&).)	1x1
TWOWAY-1-1-CAA-UCG-6XHW-1.pdb	CAA&UCG	(.(&).)	1x1
TWOWAY-1-1-CAA-UCG-6XHW-2.pdb	CAA&UCG	(.(&).)	1x1
TWOWAY-1-1-CAA-UCG-6XHX-1.pdb	CAA&UCG	(.(&).)	1x1
TWOWAY-1-1-CAA-UCG-6XHX-2.pdb	CAA&UCG	(.(&).)	1x1
TWOWAY-1-1-CAA-UCG-6XHY-1.pdb	CAA&UCG	(.(&).)	1x1
TWOWAY-1-1-CAA-UCG-6XHY-2.pdb	CAA&UCG	(.(&).)	1x1
TWOWAY-1-1-CAA-UCG-6XQD-1.pdb	CAA&UCG	(.(&).)	1x1
TWOWAY-1-1-CAA-UCG-6XQD-2.pdb	CAA&UCG	(.(&).)	1x1
TWOWAY-1-1-CAA-UCG-6XQE-1.pdb	CAA&UCG	(.(&).)	1x1
TWOWAY-1-1-CAA-UCG-6XQE-2.pdb	CAA&UCG	(.(&).)	1x1
TWOWAY-1-1-CAA-UCG-6XU6-1.pdb	CAA&UCG	(.(&).)	1x1
TWOWAY-1-1-CAA-UCG-7AZO-1.pdb	CAA&UCG	(.(&).)	1x1
TWOWAY-1-1-CAA-UCG-7AZO-2.pdb	CAA&UCG	(.(&).)	1x1
TWOWAY-1-1-CAA-UCG-7AZS-1.pdb	CAA&UCG	(.(&).)	1x1
TWOWAY-1-1-CAA-UCG-7AZS-2.pdb	CAA&UCG	(.(&).)	1x1
TWOWAY-1-1-CAA-UCG-7JQL-1.pdb	CAA&UCG	(.(&).)	1x1
TWOWAY-1-1-CAA-UCG-7JQL-2.pdb	CAA&UCG	(.(&).)	1x1
TWOWAY-1-1-CAA-UCG-7JQM-1.pdb	CAA&UCG	(.(&).)	1x1
TWOWAY-1-1-CAA-UCG-7JQM-2.pdb	CAA&UCG	(.(&).)	1x1
TWOWAY-1-1-CAA-UCG-7LH5-1.pdb	CAA&UCG	(.(&).)	1x1
TWOWAY-1-1-CAA-UCG-7LH5-2.pdb	CAA&UCG	(.(&).)	1x1
TWOWAY-1-1-CAA-UCG-7M4X-1.pdb	CAA&UCG	(.(&).)	1x1
TWOWAY-1-1-CAA-UCG-7M4Y-1.pdb	CAA&UCG	(.(&).)	1x1
TWOWAY-1-1-CAA-UCG-7MD7-1.pdb	CAA&UCG	(.(&).)	1x1
TWOWAY-1-1-CAA-UCG-7MD7-2.pdb	CAA&UCG	(.(&).)	1x1
TWOWAY-1-1-CAA-UCG-7MLW-1.pdb	CAA&UCG	(.(&).)	1x1
TWOWAY-1-1-CAA-UCG-7OOD-1.pdb	CAA&UCG	(.(&).)	1x1
TWOWAY-1-1-CAA-UCG-7P6Z-1.pdb	CAA&UCG	(.(&).)	1x1
TWOWAY-1-1-CAA-UCG-7PKT-1.pdb	CAA&UCG	(.(&).)	1x1
TWOWAY-1-1-CAA-UCG-7QIW-1.pdb	CAA&UCG	(.(&).)	1x1
TWOWAY-1-1-CAA-UCG-7QIZ-1.pdb	CAA&UCG	(.(&).)	1x1
TWOWAY-1-1-CAA-UCG-7RQ8-1.pdb	CAA&UCG	(.(&).)	1x1
TWOWAY-1-1-CAA-UCG-7RQ8-2.pdb	CAA&UCG	(.(&).)	1x1
TWOWAY-1-1-CAA-UCG-7RQ9-1.pdb	CAA&UCG	(.(&).)	1x1
TWOWAY-1-1-CAA-UCG-7RQ9-2.pdb	CAA&UCG	(.(&).)	1x1
TWOWAY-1-1-CAA-UCG-7RQA-1.pdb	CAA&UCG	(.(&).)	1x1
TWOWAY-1-1-CAA-UCG-7RQA-2.pdb	CAA&UCG	(.(&).)	1x1
TWOWAY-1-1-CAA-UCG-7RQB-1.pdb	CAA&UCG	(.(&).)	1x1
TWOWAY-1-1-CAA-UCG-7RQB-2.pdb	CAA&UCG	(.(&).)	1x1
TWOWAY-1-1-CAA-UCG-7RQC-1.pdb	CAA&UCG	(.(&).)	1x1
TWOWAY-1-1-CAA-UCG-7RQC-2.pdb	CAA&UCG	(.(&).)	1x1
TWOWAY-1-1-CAA-UCG-7RQD-1.pdb	CAA&UCG	(.(&).)	1x1
TWOWAY-1-1-CAA-UCG-7RQD-2.pdb	CAA&UCG	(.(&).)	1x1
TWOWAY-1-1-CAA-UCG-7RQE-1.pdb	CAA&UCG	(.(&).)	1x1
TWOWAY-1-1-CAA-UCG-7RQE-2.pdb	CAA&UCG	(.(&).)	1x1
TWOWAY-1-1-CAA-UCG-7RYF-1.pdb	CAA&UCG	(.(&).)	1x1
TWOWAY-1-1-CAA-UCG-7RYG-1.pdb	CAA&UCG	(.(&).)	1x1
TWOWAY-1-1-CAA-UCG-7U2H-1.pdb	CAA&UCG	(.(&).)	1x1
TWOWAY-1-1-CAA-UCG-7U2H-2.pdb	CAA&UCG	(.(&).)	1x1
TWOWAY-1-1-CAA-UCG-7U2I-1.pdb	CAA&UCG	(.(&).)	1x1
TWOWAY-1-1-CAA-UCG-7U2I-2.pdb	CAA&UCG	(.(&).)	1x1
TWOWAY-1-1-CAA-UCG-7U2J-1.pdb	CAA&UCG	(.(&).)	1x1
TWOWAY-1-1-CAA-UCG-7U2J-2.pdb	CAA&UCG	(.(&).)	1x1
TWOWAY-1-1-CAA-UCG-7UVV-1.pdb	CAA&UCG	(.(&).)	1x1
TWOWAY-1-1-CAA-UCG-7UVW-1.pdb	CAA&UCG	(.(&).)	1x1
TWOWAY-1-1-CAA-UCG-7UVY-1.pdb	CAA&UCG	(.(&).)	1x1
TWOWAY-1-1-CAA-UCG-7UVZ-1.pdb	CAA&UCG	(.(&).)	1x1
TWOWAY-1-1-CAA-UCG-8A22-1.pdb	CAA&UCG	(.(&).)	1x1
TWOWAY-1-1-CAA-UCG-8APN-1.pdb	CAA&UCG	(.(&).)	1x1
TWOWAY-1-1-CAA-UCG-8APO-1.pdb	CAA&UCG	(.(&).)	1x1
TWOWAY-1-1-CAA-UCG-8AZW-1.pdb	CAA&UCG	(.(&).)	1x1
TWOWAY-1-1-CAA-UCG-8B2L-1.pdb	CAA&UCG	(.(&).)	1x1
TWOWAY-1-1-CAA-UCG-8CVJ-1.pdb	CAA&UCG	(.(&).)	1x1
TWOWAY-1-1-CAA-UCG-8CVJ-2.pdb	CAA&UCG	(.(&).)	1x1
TWOWAY-1-1-CAA-UCG-8CVK-1.pdb	CAA&UCG	(.(&).)	1x1
TWOWAY-1-1-CAA-UCG-8CVK-2.pdb	CAA&UCG	(.(&).)	1x1
TWOWAY-1-1-CAA-UCG-8CVL-1.pdb	CAA&UCG	(.(&).)	1x1
TWOWAY-1-1-CAA-UCG-8CVL-2.pdb	CAA&UCG	(.(&).)	1x1
TWOWAY-1-1-CAA-UCG-8EKB-1.pdb	CAA&UCG	(.(&).)	1x1
TWOWAY-1-1-CAA-UCG-8EKB-2.pdb	CAA&UCG	(.(&).)	1x1
TWOWAY-1-1-CAA-UCG-8EV6-1.pdb	CAA&UCG	(.(&).)	1x1
TWOWAY-1-1-CAA-UCG-8EV6-2.pdb	CAA&UCG	(.(&).)	1x1
TWOWAY-1-1-CAA-UCG-8EV7-1.pdb	CAA&UCG	(.(&).)	1x1
TWOWAY-1-1-CAA-UCG-8EV7-2.pdb	CAA&UCG	(.(&).)	1x1
TWOWAY-1-1-CAA-UCG-8FC1-1.pdb	CAA&UCG	(.(&).)	1x1
TWOWAY-1-1-CAA-UCG-8FC1-2.pdb	CAA&UCG	(.(&).)	1x1
TWOWAY-1-1-CAA-UCG-8FC2-1.pdb	CAA&UCG	(.(&).)	1x1
TWOWAY-1-1-CAA-UCG-8FC2-2.pdb	CAA&UCG	(.(&).)	1x1
TWOWAY-1-1-CAA-UCG-8FC3-1.pdb	CAA&UCG	(.(&).)	1x1
TWOWAY-1-1-CAA-UCG-8FC3-2.pdb	CAA&UCG	(.(&).)	1x1
TWOWAY-1-1-CAA-UCG-8FC4-1.pdb	CAA&UCG	(.(&).)	1x1
TWOWAY-1-1-CAA-UCG-8FC4-2.pdb	CAA&UCG	(.(&).)	1x1
TWOWAY-1-1-CAA-UCG-8FC5-1.pdb	CAA&UCG	(.(&).)	1x1
TWOWAY-1-1-CAA-UCG-8FC5-2.pdb	CAA&UCG	(.(&).)	1x1
TWOWAY-1-1-CAA-UCG-8FC6-1.pdb	CAA&UCG	(.(&).)	1x1
TWOWAY-1-1-CAA-UCG-8FC6-2.pdb	CAA&UCG	(.(&).)	1x1
TWOWAY-1-1-CAA-UCG-8G29-1.pdb	CAA&UCG	(.(&).)	1x1
TWOWAY-1-1-CAA-UCG-8G29-2.pdb	CAA&UCG	(.(&).)	1x1
TWOWAY-1-1-CAA-UCG-8G2A-1.pdb	CAA&UCG	(.(&).)	1x1
TWOWAY-1-1-CAA-UCG-8G2A-2.pdb	CAA&UCG	(.(&).)	1x1
TWOWAY-1-1-CAA-UCG-8G2B-1.pdb	CAA&UCG	(.(&).)	1x1
TWOWAY-1-1-CAA-UCG-8G2B-2.pdb	CAA&UCG	(.(&).)	1x1
TWOWAY-1-1-CAA-UCG-8G2C-1.pdb	CAA&UCG	(.(&).)	1x1
TWOWAY-1-1-CAA-UCG-8G2C-2.pdb	CAA&UCG	(.(&).)	1x1
TWOWAY-1-1-CAA-UCG-8G2D-1.pdb	CAA&UCG	(.(&).)	1x1
TWOWAY-1-1-CAA-UCG-8G2D-2.pdb	CAA&UCG	(.(&).)	1x1
TWOWAY-1-1-CAA-UCG-8IP8-1.pdb	CAA&UCG	(.(&).)	1x1
TWOWAY-1-1-CAA-UCG-8IPA-1.pdb	CAA&UCG	(.(&).)	1x1
TWOWAY-1-1-CAA-UCG-8IPB-1.pdb	CAA&UCG	(.(&).)	1x1
TWOWAY-1-1-CAA-UCG-8P7X-1.pdb	CAA&UCG	(.(&).)	1x1
TWOWAY-1-1-CAA-UCG-8P8B-1.pdb	CAA&UCG	(.(&).)	1x1
TWOWAY-1-1-CAA-UCG-8T8B-1.pdb	CAA&UCG	(.(&).)	1x1
TWOWAY-1-1-CAA-UCG-8T8B-2.pdb	CAA&UCG	(.(&).)	1x1
TWOWAY-1-1-CAA-UCG-8T8C-1.pdb	CAA&UCG	(.(&).)	1x1
TWOWAY-1-1-CAA-UCG-8T8C-2.pdb	CAA&UCG	(.(&).)	1x1
TWOWAY-1-1-CAA-UCG-8UD6-1.pdb	CAA&UCG	(.(&).)	1x1
TWOWAY-1-1-CAA-UCG-8UD6-2.pdb	CAA&UCG	(.(&).)	1x1
TWOWAY-1-1-CAA-UCG-8UD7-1.pdb	CAA&UCG	(.(&).)	1x1
TWOWAY-1-1-CAA-UCG-8UD7-2.pdb	CAA&UCG	(.(&).)	1x1
TWOWAY-1-1-CAA-UCG-8UD8-1.pdb	CAA&UCG	(.(&).)	1x1
TWOWAY-1-1-CAA-UCG-8UD8-2.pdb	CAA&UCG	(.(&).)	1x1
TWOWAY-1-1-CAA-UCG-8UVR-1.pdb	CAA&UCG	(.(&).)	1x1
TWOWAY-1-1-CAA-UCG-8UVR-2.pdb	CAA&UCG	(.(&).)	1x1
TWOWAY-1-1-CAA-UCG-8UVS-1.pdb	CAA&UCG	(.(&).)	1x1
TWOWAY-1-1-CAA-UCG-8UVS-2.pdb	CAA&UCG	(.(&).)	1x1
TWOWAY-1-1-CAA-UCG-8VTU-1.pdb	CAA&UCG	(.(&).)	1x1
TWOWAY-1-1-CAA-UCG-8VTU-2.pdb	CAA&UCG	(.(&).)	1x1
TWOWAY-1-1-CAA-UCG-8VTV-1.pdb	CAA&UCG	(.(&).)	1x1
TWOWAY-1-1-CAA-UCG-8VTV-2.pdb	CAA&UCG	(.(&).)	1x1
TWOWAY-1-1-CAA-UCG-8VTW-1.pdb	CAA&UCG	(.(&).)	1x1
TWOWAY-1-1-CAA-UCG-8VTW-2.pdb	CAA&UCG	(.(&).)	1x1
TWOWAY-1-1-CAA-UCG-8VTX-1.pdb	CAA&UCG	(.(&).)	1x1
TWOWAY-1-1-CAA-UCG-8VTX-2.pdb	CAA&UCG	(.(&).)	1x1
TWOWAY-1-1-CAA-UCG-8VTY-1.pdb	CAA&UCG	(.(&).)	1x1
TWOWAY-1-1-CAA-UCG-8VTY-2.pdb	CAA&UCG	(.(&).)	1x1
TWOWAY-1-1-CAA-UCG-9B00-1.pdb	CAA&UCG	(.(&).)	1x1
TWOWAY-1-1-CAA-UCG-9B00-2.pdb	CAA&UCG	(.(&).)	1x1
TWOWAY-1-1-CAA-UCG-9BH5-1.pdb	CAA&UCG	(.(&).)	1x1
TWOWAY-1-1-CAA-UCG-9CAI-1.pdb	CAA&UCG	(.(&).)	1x1
TWOWAY-1-1-CAA-UCG-9D0J-1.pdb	CAA&UCG	(.(&).)	1x1
TWOWAY-1-1-CAA-UCG-9D0J-2.pdb	CAA&UCG	(.(&).)	1x1
TWOWAY-1-1-CAA-UCG-9D7R-1.pdb	CAA&UCG	(.(&).)	1x1
TWOWAY-1-1-CAA-UCG-9D7R-2.pdb	CAA&UCG	(.(&).)	1x1
TWOWAY-1-1-CAA-UCG-9D7S-1.pdb	CAA&UCG	(.(&).)	1x1
TWOWAY-1-1-CAA-UCG-9D7S-2.pdb	CAA&UCG	(.(&).)	1x1
TWOWAY-1-1-CAA-UCG-9D7T-1.pdb	CAA&UCG	(.(&).)	1x1
TWOWAY-1-1-CAA-UCG-9D7T-2.pdb	CAA&UCG	(.(&).)	1x1
TWOWAY-1-1-CAA-UCG-9DFC-1.pdb	CAA&UCG	(.(&).)	1x1
TWOWAY-1-1-CAA-UCG-9DFC-2.pdb	CAA&UCG	(.(&).)	1x1
TWOWAY-1-1-CAA-UCG-9DFD-1.pdb	CAA&UCG	(.(&).)	1x1
TWOWAY-1-1-CAA-UCG-9DFD-2.pdb	CAA&UCG	(.(&).)	1x1
TWOWAY-1-1-CAA-UCG-9DFE-1.pdb	CAA&UCG	(.(&).)	1x1
TWOWAY-1-1-CAA-UCG-9DFE-2.pdb	CAA&UCG	(.(&).)	1x1
TWOWAY-1-1-CAA-UCG-9IS7-1.pdb	CAA&UCG	(.(&).)	1x1
TWOWAY-2-2-CAAA-UAAG-3J9M-1.pdb	CAAA&UAAG	(..(&)..)	2x2
TWOWAY-2-2-CAAA-UAAG-6GAW-1.pdb	CAAA&UAAG	(..(&)..)	2x2
TWOWAY-2-2-CAAA-UAAG-6GAZ-1.pdb	CAAA&UAAG	(..(&)..)	2x2
TWOWAY-2-2-CAAA-UAAG-6RW4-1.pdb	CAAA&UAAG	(..(&)..)	2x2
TWOWAY-2-2-CAAA-UAAG-6RW5-1.pdb	CAAA&UAAG	(..(&)..)	2x2
TWOWAY-2-2-CAAA-UAAG-6VLZ-1.pdb	CAAA&UAAG	(..(&)..)	2x2
TWOWAY-2-2-CAAA-UAAG-6VLZ-2.pdb	CAAA&UAAG	(..(&)..)	2x2
TWOWAY-2-2-CAAA-UAAG-6VMI-1.pdb	CAAA&UAAG	(..(&)..)	2x2
TWOWAY-2-2-CAAA-UAAG-6VMI-2.pdb	CAAA&UAAG	(..(&)..)	2x2
TWOWAY-2-2-CAAA-UAAG-6YDP-1.pdb	CAAA&UAAG	(..(&)..)	2x2
TWOWAY-2-2-CAAA-UAAG-6ZM5-1.pdb	CAAA&UAAG	(..(&)..)	2x2
TWOWAY-2-2-CAAA-UAAG-6ZM6-1.pdb	CAAA&UAAG	(..(&)..)	2x2
TWOWAY-2-2-CAAA-UAAG-6ZSC-1.pdb	CAAA&UAAG	(..(&)..)	2x2
TWOWAY-2-2-CAAA-UAAG-7L08-1.pdb	CAAA&UAAG	(..(&)..)	2x2
TWOWAY-2-2-CAAA-UAAG-7NQH-1.pdb	CAAA&UAAG	(..(&)..)	2x2
TWOWAY-2-2-CAAA-UAAG-7NQL-1.pdb	CAAA&UAAG	(..(&)..)	2x2
TWOWAY-2-2-CAAA-UAAG-7P2E-1.pdb	CAAA&UAAG	(..(&)..)	2x2
TWOWAY-2-2-CAAA-UAAG-7PNT-1.pdb	CAAA&UAAG	(..(&)..)	2x2
TWOWAY-2-2-CAAA-UAAG-7PNU-1.pdb	CAAA&UAAG	(..(&)..)	2x2
TWOWAY-2-2-CAAA-UAAG-7PNV-1.pdb	CAAA&UAAG	(..(&)..)	2x2
TWOWAY-2-2-CAAA-UAAG-7PNW-1.pdb	CAAA&UAAG	(..(&)..)	2x2
TWOWAY-2-2-CAAA-UAAG-7PNX-1.pdb	CAAA&UAAG	(..(&)..)	2x2
TWOWAY-2-2-CAAA-UAAG-7PNY-1.pdb	CAAA&UAAG	(..(&)..)	2x2
TWOWAY-2-2-CAAA-UAAG-7PNZ-1.pdb	CAAA&UAAG	(..(&)..)	2x2
TWOWAY-2-2-CAAA-UAAG-7PO0-1.pdb	CAAA&UAAG	(..(&)..)	2x2
TWOWAY-2-2-CAAA-UAAG-7PO1-1.pdb	CAAA&UAAG	(..(&)..)	2x2
TWOWAY-2-2-CAAA-UAAG-7PO2-1.pdb	CAAA&UAAG	(..(&)..)	2x2
TWOWAY-2-2-CAAA-UAAG-7PO3-1.pdb	CAAA&UAAG	(..(&)..)	2x2
TWOWAY-2-2-CAAA-UAAG-7QI4-1.pdb	CAAA&UAAG	(..(&)..)	2x2
TWOWAY-2-2-CAAA-UAAG-7QI5-1.pdb	CAAA&UAAG	(..(&)..)	2x2
TWOWAY-2-2-CAAA-UAAG-7QI6-1.pdb	CAAA&UAAG	(..(&)..)	2x2
TWOWAY-2-2-CAAA-UAAG-8ANY-1.pdb	CAAA&UAAG	(..(&)..)	2x2
TWOWAY-2-2-CAAA-UAAG-8K2A-1.pdb	CAAA&UAAG	(..(&)..)	2x2
TWOWAY-2-2-CAAA-UAAG-8OIR-1.pdb	CAAA&UAAG	(..(&)..)	2x2
TWOWAY-2-2-CAAA-UAAG-8OIS-1.pdb	CAAA&UAAG	(..(&)..)	2x2
TWOWAY-2-2-CAAA-UAAG-8QRL-1.pdb	CAAA&UAAG	(..(&)..)	2x2
TWOWAY-2-2-CAAA-UAAG-8QRM-1.pdb	CAAA&UAAG	(..(&)..)	2x2
TWOWAY-2-2-CAAA-UAAG-8QRN-1.pdb	CAAA&UAAG	(..(&)..)	2x2
TWOWAY-2-2-CAAA-UAAG-8QSJ-1.pdb	CAAA&UAAG	(..(&)..)	2x2
TWOWAY-2-2-CAAA-UAAG-8RRI-1.pdb	CAAA&UAAG	(..(&)..)	2x2
TWOWAY-2-2-CAAA-UAAG-8XT0-1.pdb	CAAA&UAAG	(..(&)..)	2x2
TWOWAY-2-2-CAAA-UAAG-8XT2-1.pdb	CAAA&UAAG	(..(&)..)	2x2
TWOWAY-2-2-CAAA-UAAG-9G5B-1.pdb	CAAA&UAAG	(..(&)..)	2x2
TWOWAY-2-2-CAAA-UAAG-9G5C-1.pdb	CAAA&UAAG	(..(&)..)	2x2
TWOWAY-2-2-CAAA-UAAG-9G5D-1.pdb	CAAA&UAAG	(..(&)..)	2x2
TWOWAY-2-2-CAAA-UAAG-9G5E-1.pdb	CAAA&UAAG	(..(&)..)	2x2
TWOWAY-2-2-CAAA-UAAG-9HFM-1.pdb	CAAA&UAAG	(..(&)..)	2x2
TWOWAY-2-2-CAAA-UAAG-9HFN-1.pdb	CAAA&UAAG	(..(&)..)	2x2
TWOWAY-2-2-CAAA-UAAG-9HFO-1.pdb	CAAA&UAAG	(..(&)..)	2x2
TWOWAY-2-2-CAAA-UGAG-3JAM-1.pdb	CAAA&UGAG	(..(&)..)	2x2
TWOWAY-2-2-CAAA-UGAG-6FYX-1.pdb	CAAA&UGAG	(..(&)..)	2x2
TWOWAY-2-2-CAAA-UGAG-6FYY-1.pdb	CAAA&UGAG	(..(&)..)	2x2
TWOWAY-2-2-CAAA-UGAG-7OLC-1.pdb	CAAA&UGAG	(..(&)..)	2x2
TWOWAY-2-2-CAAA-UGAG-7OLD-1.pdb	CAAA&UGAG	(..(&)..)	2x2
TWOWAY-2-2-CAAA-UGAG-7OYC-1.pdb	CAAA&UGAG	(..(&)..)	2x2
TWOWAY-2-2-CAAA-UGAG-7PZY-1.pdb	CAAA&UGAG	(..(&)..)	2x2
TWOWAY-2-2-CAAA-UGAG-7Q08-1.pdb	CAAA&UGAG	(..(&)..)	2x2
TWOWAY-2-2-CAAA-UGAG-7Q0F-1.pdb	CAAA&UGAG	(..(&)..)	2x2
TWOWAY-2-2-CAAA-UGAG-7Q0P-1.pdb	CAAA&UGAG	(..(&)..)	2x2
TWOWAY-2-2-CAAA-UGAG-7Q0R-1.pdb	CAAA&UGAG	(..(&)..)	2x2
TWOWAY-2-2-CAAA-UGAG-7R81-1.pdb	CAAA&UGAG	(..(&)..)	2x2
TWOWAY-2-2-CAAA-UGAG-7Z3N-1.pdb	CAAA&UGAG	(..(&)..)	2x2
TWOWAY-2-2-CAAA-UGAG-7Z3O-1.pdb	CAAA&UGAG	(..(&)..)	2x2
TWOWAY-2-2-CAAA-UGAG-8C3A-1.pdb	CAAA&UGAG	(..(&)..)	2x2
TWOWAY-2-2-CAAA-UGAG-8C3A-2.pdb	CAAA&UGAG	(..(&)..)	2x2
TWOWAY-2-2-CAAA-UGAG-8CQ7-1.pdb	CAAA&UGAG	(..(&)..)	2x2
TWOWAY-2-2-CAAA-UGAG-8CQ7-2.pdb	CAAA&UGAG	(..(&)..)	2x2
TWOWAY-2-2-CAAA-UGAG-8CQW-1.pdb	CAAA&UGAG	(..(&)..)	2x2
TWOWAY-2-2-CAAA-UGAG-8CQW-2.pdb	CAAA&UGAG	(..(&)..)	2x2
TWOWAY-2-2-CAAA-UGAG-8CRE-1.pdb	CAAA&UGAG	(..(&)..)	2x2
TWOWAY-2-2-CAAA-UGAG-8CRE-2.pdb	CAAA&UGAG	(..(&)..)	2x2
TWOWAY-2-2-CAAA-UGAG-8OEQ-1.pdb	CAAA&UGAG	(..(&)..)	2x2
TWOWAY-2-2-CAAA-UGAG-8OEQ-2.pdb	CAAA&UGAG	(..(&)..)	2x2
TWOWAY-2-2-CAAA-UGAG-8OGJ-1.pdb	CAAA&UGAG	(..(&)..)	2x2
TWOWAY-2-2-CAAA-UGAG-8OH6-1.pdb	CAAA&UGAG	(..(&)..)	2x2
TWOWAY-2-2-CAAA-UGAG-8OH6-2.pdb	CAAA&UGAG	(..(&)..)	2x2
TWOWAY-2-2-CAAA-UGAG-8OI5-1.pdb	CAAA&UGAG	(..(&)..)	2x2
TWOWAY-2-2-CAAA-UGAG-8OI5-2.pdb	CAAA&UGAG	(..(&)..)	2x2
TWOWAY-2-2-CAAA-UGAG-8OJ3-1.pdb	CAAA&UGAG	(..(&)..)	2x2
TWOWAY-2-2-CAAA-UGAG-8OJ3-2.pdb	CAAA&UGAG	(..(&)..)	2x2
TWOWAY-2-2-CAAA-UGAG-8OO0-1.pdb	CAAA&UGAG	(..(&)..)	2x2
TWOWAY-2-2-CAAA-UGAG-8Q5I-1.pdb	CAAA&UGAG	(..(&)..)	2x2
TWOWAY-2-2-CAAA-UGAG-8RW1-1.pdb	CAAA&UGAG	(..(&)..)	2x2
TWOWAY-2-2-CAAA-UGAG-8S8D-1.pdb	CAAA&UGAG	(..(&)..)	2x2
TWOWAY-2-2-CAAA-UGAG-9G1Z-1.pdb	CAAA&UGAG	(..(&)..)	2x2
TWOWAY-2-2-CAAA-UGAG-9G30-1.pdb	CAAA&UGAG	(..(&)..)	2x2
TWOWAY-2-2-CAAA-UGAG-9G6J-1.pdb	CAAA&UGAG	(..(&)..)	2x2
TWOWAY-2-2-CAAC-GACG-5T2A-1.pdb	CAAC&GACG	(..(&)..)	2x2
TWOWAY-2-2-CAAC-GACG-6AZ1-1.pdb	CAAC&GACG	(..(&)..)	2x2
TWOWAY-2-2-CAAC-GACG-6ZU5-1.pdb	CAAC&GACG	(..(&)..)	2x2
TWOWAY-2-2-CAAC-GACG-7ASE-1.pdb	CAAC&GACG	(..(&)..)	2x2
TWOWAY-2-2-CAAC-GACG-8A3W-1.pdb	CAAC&GACG	(..(&)..)	2x2
TWOWAY-2-2-CAAC-GACG-8A98-1.pdb	CAAC&GACG	(..(&)..)	2x2
TWOWAY-2-2-CAAC-GACG-8OVA-1.pdb	CAAC&GACG	(..(&)..)	2x2
TWOWAY-2-2-CAAC-GACG-8OVE-1.pdb	CAAC&GACG	(..(&)..)	2x2
TWOWAY-2-2-CAAC-GACG-8OVJ-1.pdb	CAAC&GACG	(..(&)..)	2x2
TWOWAY-2-2-CAAC-GACG-8QHU-1.pdb	CAAC&GACG	(..(&)..)	2x2
TWOWAY-2-2-CAAC-GACG-8QIE-1.pdb	CAAC&GACG	(..(&)..)	2x2
TWOWAY-2-2-CAAC-GACG-8RXH-1.pdb	CAAC&GACG	(..(&)..)	2x2
TWOWAY-2-2-CAAC-GACG-8RXX-1.pdb	CAAC&GACG	(..(&)..)	2x2
TWOWAY-2-2-CAAG-CAAG-6GAW-1.pdb	CAAG&CAAG	(..(&)..)	2x2
TWOWAY-2-2-CAAG-CAAG-6GAZ-1.pdb	CAAG&CAAG	(..(&)..)	2x2
TWOWAY-2-2-CAAG-CAAG-6YDP-1.pdb	CAAG&CAAG	(..(&)..)	2x2
TWOWAY-2-2-CAAG-CAAG-7NQH-1.pdb	CAAG&CAAG	(..(&)..)	2x2
TWOWAY-2-2-CAAG-CAAG-7NQL-1.pdb	CAAG&CAAG	(..(&)..)	2x2
TWOWAY-2-2-CAAG-CACG-7QCA-1.pdb	CAAG&CACG	(..(&)..)	2x2
TWOWAY-2-2-CAAG-CGAG-5H1S-1.pdb	CAAG&CGAG	(..(&)..)	2x2
TWOWAY-2-2-CAAG-CGAG-5MMI-1.pdb	CAAG&CGAG	(..(&)..)	2x2
TWOWAY-2-2-CAAG-CGAG-5MMM-1.pdb	CAAG&CGAG	(..(&)..)	2x2
TWOWAY-2-2-CAAG-CGAG-5OQL-1.pdb	CAAG&CGAG	(..(&)..)	2x2
TWOWAY-2-2-CAAG-CGAG-5X8P-1.pdb	CAAG&CGAG	(..(&)..)	2x2
TWOWAY-2-2-CAAG-CGAG-5X8T-1.pdb	CAAG&CGAG	(..(&)..)	2x2
TWOWAY-2-2-CAAG-CGAG-6ERI-1.pdb	CAAG&CGAG	(..(&)..)	2x2
TWOWAY-2-2-CAAG-CGAG-6RXU-1.pdb	CAAG&CGAG	(..(&)..)	2x2
TWOWAY-2-2-CAAG-CGAG-6YWE-1.pdb	CAAG&CGAG	(..(&)..)	2x2
TWOWAY-2-2-CAAG-CGAG-6YWS-1.pdb	CAAG&CGAG	(..(&)..)	2x2
TWOWAY-2-2-CAAG-CGAG-6YWV-1.pdb	CAAG&CGAG	(..(&)..)	2x2
TWOWAY-2-2-CAAG-CGAG-6YWX-1.pdb	CAAG&CGAG	(..(&)..)	2x2
TWOWAY-2-2-CAAG-CGAG-6YWY-1.pdb	CAAG&CGAG	(..(&)..)	2x2
TWOWAY-2-2-CAAG-CGAG-6ZJ3-1.pdb	CAAG&CGAG	(..(&)..)	2x2
TWOWAY-2-2-CAAG-CGAG-7ACJ-1.pdb	CAAG&CGAG	(..(&)..)	2x2
TWOWAY-2-2-CAAG-CGAG-7F0D-1.pdb	CAAG&CGAG	(..(&)..)	2x2
TWOWAY-2-2-CAAG-CGAG-7KGB-1.pdb	CAAG&CGAG	(..(&)..)	2x2
TWOWAY-2-2-CAAG-CGAG-7MSC-1.pdb	CAAG&CGAG	(..(&)..)	2x2
TWOWAY-2-2-CAAG-CGAG-7MSH-1.pdb	CAAG&CGAG	(..(&)..)	2x2
TWOWAY-2-2-CAAG-CGAG-7MSM-1.pdb	CAAG&CGAG	(..(&)..)	2x2
TWOWAY-2-2-CAAG-CGAG-7MSZ-1.pdb	CAAG&CGAG	(..(&)..)	2x2
TWOWAY-2-2-CAAG-CGAG-7MT2-1.pdb	CAAG&CGAG	(..(&)..)	2x2
TWOWAY-2-2-CAAG-CGAG-7MT3-1.pdb	CAAG&CGAG	(..(&)..)	2x2
TWOWAY-2-2-CAAG-CGAG-7MT7-1.pdb	CAAG&CGAG	(..(&)..)	2x2
TWOWAY-2-2-CAAG-CGAG-7OLC-1.pdb	CAAG&CGAG	(..(&)..)	2x2
TWOWAY-2-2-CAAG-CGAG-7OLD-1.pdb	CAAG&CGAG	(..(&)..)	2x2
TWOWAY-2-2-CAAG-CGAG-7QCA-1.pdb	CAAG&CGAG	(..(&)..)	2x2
TWOWAY-2-2-CAAG-CGAG-7SFR-1.pdb	CAAG&CGAG	(..(&)..)	2x2
TWOWAY-2-2-CAAG-CGAG-7Z3N-1.pdb	CAAG&CGAG	(..(&)..)	2x2
TWOWAY-2-2-CAAG-CGAG-7Z3O-1.pdb	CAAG&CGAG	(..(&)..)	2x2
TWOWAY-2-2-CAAG-CGAG-8HKU-1.pdb	CAAG&CGAG	(..(&)..)	2x2
TWOWAY-2-2-CAAG-CGAG-8I9P-1.pdb	CAAG&CGAG	(..(&)..)	2x2
TWOWAY-2-2-CAAG-CGAG-8I9R-1.pdb	CAAG&CGAG	(..(&)..)	2x2
TWOWAY-2-2-CAAG-CGAG-8I9V-1.pdb	CAAG&CGAG	(..(&)..)	2x2
TWOWAY-2-2-CAAG-CGAG-8I9W-1.pdb	CAAG&CGAG	(..(&)..)	2x2
TWOWAY-2-2-CAAG-CGAG-8I9X-1.pdb	CAAG&CGAG	(..(&)..)	2x2
TWOWAY-2-2-CAAG-CGAG-8I9Y-1.pdb	CAAG&CGAG	(..(&)..)	2x2
TWOWAY-2-2-CAAG-CGAG-8I9Z-1.pdb	CAAG&CGAG	(..(&)..)	2x2
TWOWAY-2-2-CAAG-CGAG-8IA0-1.pdb	CAAG&CGAG	(..(&)..)	2x2
TWOWAY-2-2-CAAG-CGAG-8OO0-1.pdb	CAAG&CGAG	(..(&)..)	2x2
TWOWAY-2-2-CAAG-CGAG-8PV1-1.pdb	CAAG&CGAG	(..(&)..)	2x2
TWOWAY-2-2-CAAG-CGAG-8PV2-1.pdb	CAAG&CGAG	(..(&)..)	2x2
TWOWAY-2-2-CAAG-CGAG-8PV3-1.pdb	CAAG&CGAG	(..(&)..)	2x2
TWOWAY-2-2-CAAG-CGAG-8PV4-1.pdb	CAAG&CGAG	(..(&)..)	2x2
TWOWAY-2-2-CAAG-CGAG-8PV5-1.pdb	CAAG&CGAG	(..(&)..)	2x2
TWOWAY-2-2-CAAG-CGAG-8PV6-1.pdb	CAAG&CGAG	(..(&)..)	2x2
TWOWAY-2-2-CAAG-CGAG-8PV7-1.pdb	CAAG&CGAG	(..(&)..)	2x2
TWOWAY-2-2-CAAG-CGAG-8PV8-1.pdb	CAAG&CGAG	(..(&)..)	2x2
TWOWAY-2-2-CAAG-CGAG-8PVK-1.pdb	CAAG&CGAG	(..(&)..)	2x2
TWOWAY-2-2-CAAG-CGAG-8PVL-1.pdb	CAAG&CGAG	(..(&)..)	2x2
TWOWAY-2-2-CAAG-CGAG-9E71-1.pdb	CAAG&CGAG	(..(&)..)	2x2
TWOWAY-2-2-CAAG-CGAG-9E7F-1.pdb	CAAG&CGAG	(..(&)..)	2x2
TWOWAY-2-2-CAAG-CGAG-9J1M-1.pdb	CAAG&CGAG	(..(&)..)	2x2
TWOWAY-2-2-CACG-CACG-8TOC-1.pdb	CACG&CACG	(..(&)..)	2x2
TWOWAY-2-2-CACG-CCCG-3CPW-1.pdb	CACG&CCCG	(..(&)..)	2x2
TWOWAY-2-2-CACG-CUCG-1FFK-1.pdb	CACG&CUCG	(..(&)..)	2x2
TWOWAY-2-2-CACG-CUCG-1JJ2-1.pdb	CACG&CUCG	(..(&)..)	2x2
TWOWAY-2-2-CACG-CUCG-1K73-1.pdb	CACG&CUCG	(..(&)..)	2x2
TWOWAY-2-2-CACG-CUCG-1K8A-1.pdb	CACG&CUCG	(..(&)..)	2x2
TWOWAY-2-2-CACG-CUCG-1K9M-1.pdb	CACG&CUCG	(..(&)..)	2x2
TWOWAY-2-2-CACG-CUCG-1KC8-1.pdb	CACG&CUCG	(..(&)..)	2x2
TWOWAY-2-2-CACG-CUCG-1KD1-1.pdb	CACG&CUCG	(..(&)..)	2x2
TWOWAY-2-2-CACG-CUCG-1KQS-1.pdb	CACG&CUCG	(..(&)..)	2x2
TWOWAY-2-2-CACG-CUCG-1M1K-1.pdb	CACG&CUCG	(..(&)..)	2x2
TWOWAY-2-2-CACG-CUCG-1M90-1.pdb	CACG&CUCG	(..(&)..)	2x2
TWOWAY-2-2-CACG-CUCG-1N8R-1.pdb	CACG&CUCG	(..(&)..)	2x2
TWOWAY-2-2-CACG-CUCG-1NJI-1.pdb	CACG&CUCG	(..(&)..)	2x2
TWOWAY-2-2-CACG-CUCG-1Q7Y-1.pdb	CACG&CUCG	(..(&)..)	2x2
TWOWAY-2-2-CACG-CUCG-1Q81-1.pdb	CACG&CUCG	(..(&)..)	2x2
TWOWAY-2-2-CACG-CUCG-1Q82-1.pdb	CACG&CUCG	(..(&)..)	2x2
TWOWAY-2-2-CACG-CUCG-1Q86-1.pdb	CACG&CUCG	(..(&)..)	2x2
TWOWAY-2-2-CACG-CUCG-1QVF-1.pdb	CACG&CUCG	(..(&)..)	2x2
TWOWAY-2-2-CACG-CUCG-1QVG-1.pdb	CACG&CUCG	(..(&)..)	2x2
TWOWAY-2-2-CACG-CUCG-1S72-1.pdb	CACG&CUCG	(..(&)..)	2x2
TWOWAY-2-2-CACG-CUCG-1VQ4-1.pdb	CACG&CUCG	(..(&)..)	2x2
TWOWAY-2-2-CACG-CUCG-1VQ5-1.pdb	CACG&CUCG	(..(&)..)	2x2
TWOWAY-2-2-CACG-CUCG-1VQ6-1.pdb	CACG&CUCG	(..(&)..)	2x2
TWOWAY-2-2-CACG-CUCG-1VQ7-1.pdb	CACG&CUCG	(..(&)..)	2x2
TWOWAY-2-2-CACG-CUCG-1VQ8-1.pdb	CACG&CUCG	(..(&)..)	2x2
TWOWAY-2-2-CACG-CUCG-1VQ9-1.pdb	CACG&CUCG	(..(&)..)	2x2
TWOWAY-2-2-CACG-CUCG-1VQK-1.pdb	CACG&CUCG	(..(&)..)	2x2
TWOWAY-2-2-CACG-CUCG-1VQL-1.pdb	CACG&CUCG	(..(&)..)	2x2
TWOWAY-2-2-CACG-CUCG-1VQM-1.pdb	CACG&CUCG	(..(&)..)	2x2
TWOWAY-2-2-CACG-CUCG-1VQN-1.pdb	CACG&CUCG	(..(&)..)	2x2
TWOWAY-2-2-CACG-CUCG-1VQO-1.pdb	CACG&CUCG	(..(&)..)	2x2
TWOWAY-2-2-CACG-CUCG-1VQP-1.pdb	CACG&CUCG	(..(&)..)	2x2
TWOWAY-2-2-CACG-CUCG-1W2B-1.pdb	CACG&CUCG	(..(&)..)	2x2
TWOWAY-2-2-CACG-CUCG-2OTJ-1.pdb	CACG&CUCG	(..(&)..)	2x2
TWOWAY-2-2-CACG-CUCG-2OTL-1.pdb	CACG&CUCG	(..(&)..)	2x2
TWOWAY-2-2-CACG-CUCG-2QA4-1.pdb	CACG&CUCG	(..(&)..)	2x2
TWOWAY-2-2-CACG-CUCG-2QEX-1.pdb	CACG&CUCG	(..(&)..)	2x2
TWOWAY-2-2-CACG-CUCG-3CXC-1.pdb	CACG&CUCG	(..(&)..)	2x2
TWOWAY-2-2-CACG-CUCG-3OW2-1.pdb	CACG&CUCG	(..(&)..)	2x2
TWOWAY-2-2-CACG-CUCG-5XYI-1.pdb	CACG&CUCG	(..(&)..)	2x2
TWOWAY-1-1-CAG-CCG-1YHQ-1.pdb	CAG&CCG	(.(&).)	1x1
TWOWAY-1-1-CAG-CCG-3CC2-1.pdb	CAG&CCG	(.(&).)	1x1
TWOWAY-1-1-CAG-CCG-3CC4-1.pdb	CAG&CCG	(.(&).)	1x1
TWOWAY-1-1-CAG-CCG-3CC7-1.pdb	CAG&CCG	(.(&).)	1x1
TWOWAY-1-1-CAG-CCG-3CCE-1.pdb	CAG&CCG	(.(&).)	1x1
TWOWAY-1-1-CAG-CCG-3CCJ-1.pdb	CAG&CCG	(.(&).)	1x1
TWOWAY-1-1-CAG-CCG-3CCL-1.pdb	CAG&CCG	(.(&).)	1x1
TWOWAY-1-1-CAG-CCG-3CCM-1.pdb	CAG&CCG	(.(&).)	1x1
TWOWAY-1-1-CAG-CCG-3CCQ-1.pdb	CAG&CCG	(.(&).)	1x1
TWOWAY-1-1-CAG-CCG-3CCR-1.pdb	CAG&CCG	(.(&).)	1x1
TWOWAY-1-1-CAG-CCG-3CCU-1.pdb	CAG&CCG	(.(&).)	1x1
TWOWAY-1-1-CAG-CCG-3CCV-1.pdb	CAG&CCG	(.(&).)	1x1
TWOWAY-1-1-CAG-CCG-3CD6-1.pdb	CAG&CCG	(.(&).)	1x1
TWOWAY-1-1-CAG-CCG-3CMA-1.pdb	CAG&CCG	(.(&).)	1x1
TWOWAY-1-1-CAG-CCG-3CME-1.pdb	CAG&CCG	(.(&).)	1x1
TWOWAY-1-1-CAG-CCG-3G6E-1.pdb	CAG&CCG	(.(&).)	1x1
TWOWAY-1-1-CAG-CCG-3JCS-1.pdb	CAG&CCG	(.(&).)	1x1
TWOWAY-1-1-CAG-CCG-3JCS-2.pdb	CAG&CCG	(.(&).)	1x1
TWOWAY-1-1-CAG-CCG-4V9F-1.pdb	CAG&CCG	(.(&).)	1x1
TWOWAY-1-1-CAG-CCG-4V9K-1.pdb	CAG&CCG	(.(&).)	1x1
TWOWAY-1-1-CAG-CCG-4V9K-2.pdb	CAG&CCG	(.(&).)	1x1
TWOWAY-1-1-CAG-CCG-4V9L-1.pdb	CAG&CCG	(.(&).)	1x1
TWOWAY-1-1-CAG-CCG-4V9L-2.pdb	CAG&CCG	(.(&).)	1x1
TWOWAY-1-1-CAG-CCG-5T2A-1.pdb	CAG&CCG	(.(&).)	1x1
TWOWAY-1-1-CAG-CCG-5T2A-2.pdb	CAG&CCG	(.(&).)	1x1
TWOWAY-1-1-CAG-CCG-5T5H-1.pdb	CAG&CCG	(.(&).)	1x1
TWOWAY-1-1-CAG-CCG-5TF6-1.pdb	CAG&CCG	(.(&).)	1x1
TWOWAY-1-1-CAG-CCG-5XXB-1.pdb	CAG&CCG	(.(&).)	1x1
TWOWAY-1-1-CAG-CCG-6AZ3-1.pdb	CAG&CCG	(.(&).)	1x1
TWOWAY-1-1-CAG-CCG-6AZ3-2.pdb	CAG&CCG	(.(&).)	1x1
TWOWAY-1-1-CAG-CCG-6ZU5-1.pdb	CAG&CCG	(.(&).)	1x1
TWOWAY-1-1-CAG-CCG-7PWF-1.pdb	CAG&CCG	(.(&).)	1x1
TWOWAY-1-1-CAG-CCG-7PWG-1.pdb	CAG&CCG	(.(&).)	1x1
TWOWAY-1-1-CAG-CCG-7PWO-1.pdb	CAG&CCG	(.(&).)	1x1
TWOWAY-1-1-CAG-CCG-7PWO-2.pdb	CAG&CCG	(.(&).)	1x1
TWOWAY-1-1-CAG-CCG-7Q4K-1.pdb	CAG&CCG	(.(&).)	1x1
TWOWAY-1-1-CAG-CCG-7QIW-1.pdb	CAG&CCG	(.(&).)	1x1
TWOWAY-1-1-CAG-CCG-7QIZ-1.pdb	CAG&CCG	(.(&).)	1x1
TWOWAY-1-1-CAG-CCG-7UO0-1.pdb	CAG&CCG	(.(&).)	1x1
TWOWAY-1-1-CAG-CCG-7UO1-1.pdb	CAG&CCG	(.(&).)	1x1
TWOWAY-1-1-CAG-CCG-8A3W-1.pdb	CAG&CCG	(.(&).)	1x1
TWOWAY-1-1-CAG-CCG-8A3W-2.pdb	CAG&CCG	(.(&).)	1x1
TWOWAY-1-1-CAG-CCG-8A98-1.pdb	CAG&CCG	(.(&).)	1x1
TWOWAY-1-1-CAG-CCG-8A98-2.pdb	CAG&CCG	(.(&).)	1x1
TWOWAY-1-1-CAG-CCG-8AZW-1.pdb	CAG&CCG	(.(&).)	1x1
TWOWAY-1-1-CAG-CCG-8B2L-1.pdb	CAG&CCG	(.(&).)	1x1
TWOWAY-1-1-CAG-CCG-8BR8-1.pdb	CAG&CCG	(.(&).)	1x1
TWOWAY-1-1-CAG-CCG-8BRM-1.pdb	CAG&CCG	(.(&).)	1x1
TWOWAY-1-1-CAG-CCG-8BSI-1.pdb	CAG&CCG	(.(&).)	1x1
TWOWAY-1-1-CAG-CCG-8BTR-1.pdb	CAG&CCG	(.(&).)	1x1
TWOWAY-1-1-CAG-CCG-8FRU-1.pdb	CAG&CCG	(.(&).)	1x1
TWOWAY-1-1-CAG-CCG-8HKU-1.pdb	CAG&CCG	(.(&).)	1x1
TWOWAY-1-1-CAG-CCG-8JIV-1.pdb	CAG&CCG	(.(&).)	1x1
TWOWAY-1-1-CAG-CCG-8OVA-1.pdb	CAG&CCG	(.(&).)	1x1
TWOWAY-1-1-CAG-CCG-8OVE-1.pdb	CAG&CCG	(.(&).)	1x1
TWOWAY-1-1-CAG-CCG-8OVJ-1.pdb	CAG&CCG	(.(&).)	1x1
TWOWAY-1-1-CAG-CCG-8OVJ-2.pdb	CAG&CCG	(.(&).)	1x1
TWOWAY-1-1-CAG-CCG-8QHU-1.pdb	CAG&CCG	(.(&).)	1x1
TWOWAY-1-1-CAG-CCG-8QHU-2.pdb	CAG&CCG	(.(&).)	1x1
TWOWAY-1-1-CAG-CCG-8QIE-1.pdb	CAG&CCG	(.(&).)	1x1
TWOWAY-1-1-CAG-CCG-8RXH-1.pdb	CAG&CCG	(.(&).)	1x1
TWOWAY-1-1-CAG-CCG-8RXX-1.pdb	CAG&CCG	(.(&).)	1x1
TWOWAY-1-1-CAG-CCG-8RXX-2.pdb	CAG&CCG	(.(&).)	1x1
TWOWAY-1-1-CAG-CCG-9E6Q-1.pdb	CAG&CCG	(.(&).)	1x1
TWOWAY-1-1-CAG-CCG-9E71-1.pdb	CAG&CCG	(.(&).)	1x1
TWOWAY-1-1-CAG-CCG-9E7F-1.pdb	CAG&CCG	(.(&).)	1x1
TWOWAY-1-1-CAG-CCG-9GGR-1.pdb	CAG&CCG	(.(&).)	1x1
TWOWAY-1-1-CAG-CGG-1FJG-1.pdb	CAG&CGG	(.(&).)	1x1
TWOWAY-1-1-CAG-CGG-1HNW-1.pdb	CAG&CGG	(.(&).)	1x1
TWOWAY-1-1-CAG-CGG-1HNX-1.pdb	CAG&CGG	(.(&).)	1x1
TWOWAY-1-1-CAG-CGG-1HNZ-1.pdb	CAG&CGG	(.(&).)	1x1
TWOWAY-1-1-CAG-CGG-1HR0-1.pdb	CAG&CGG	(.(&).)	1x1
TWOWAY-1-1-CAG-CGG-1I94-1.pdb	CAG&CGG	(.(&).)	1x1
TWOWAY-1-1-CAG-CGG-1IBK-1.pdb	CAG&CGG	(.(&).)	1x1
TWOWAY-1-1-CAG-CGG-1IBL-1.pdb	CAG&CGG	(.(&).)	1x1
TWOWAY-1-1-CAG-CGG-1IBM-1.pdb	CAG&CGG	(.(&).)	1x1
TWOWAY-1-1-CAG-CGG-1J5E-1.pdb	CAG&CGG	(.(&).)	1x1
TWOWAY-1-1-CAG-CGG-1N32-1.pdb	CAG&CGG	(.(&).)	1x1
TWOWAY-1-1-CAG-CGG-1N33-1.pdb	CAG&CGG	(.(&).)	1x1
TWOWAY-1-1-CAG-CGG-1VVJ-1.pdb	CAG&CGG	(.(&).)	1x1
TWOWAY-1-1-CAG-CGG-1VVJ-2.pdb	CAG&CGG	(.(&).)	1x1
TWOWAY-1-1-CAG-CGG-1VY4-1.pdb	CAG&CGG	(.(&).)	1x1
TWOWAY-1-1-CAG-CGG-1VY4-2.pdb	CAG&CGG	(.(&).)	1x1
TWOWAY-1-1-CAG-CGG-1VY5-1.pdb	CAG&CGG	(.(&).)	1x1
TWOWAY-1-1-CAG-CGG-1VY5-2.pdb	CAG&CGG	(.(&).)	1x1
TWOWAY-1-1-CAG-CGG-1VY6-1.pdb	CAG&CGG	(.(&).)	1x1
TWOWAY-1-1-CAG-CGG-1VY6-2.pdb	CAG&CGG	(.(&).)	1x1
TWOWAY-1-1-CAG-CGG-1VY7-1.pdb	CAG&CGG	(.(&).)	1x1
TWOWAY-1-1-CAG-CGG-1VY7-2.pdb	CAG&CGG	(.(&).)	1x1
TWOWAY-1-1-CAG-CGG-1XMO-1.pdb	CAG&CGG	(.(&).)	1x1
TWOWAY-1-1-CAG-CGG-1XMQ-1.pdb	CAG&CGG	(.(&).)	1x1
TWOWAY-1-1-CAG-CGG-1XNQ-1.pdb	CAG&CGG	(.(&).)	1x1
TWOWAY-1-1-CAG-CGG-1XNR-1.pdb	CAG&CGG	(.(&).)	1x1
TWOWAY-1-1-CAG-CGG-2E5L-1.pdb	CAG&CGG	(.(&).)	1x1
TWOWAY-1-1-CAG-CGG-2HHH-1.pdb	CAG&CGG	(.(&).)	1x1
TWOWAY-1-1-CAG-CGG-2UU9-1.pdb	CAG&CGG	(.(&).)	1x1
TWOWAY-1-1-CAG-CGG-2UUA-1.pdb	CAG&CGG	(.(&).)	1x1
TWOWAY-1-1-CAG-CGG-2UUB-1.pdb	CAG&CGG	(.(&).)	1x1
TWOWAY-1-1-CAG-CGG-2UUC-1.pdb	CAG&CGG	(.(&).)	1x1
TWOWAY-1-1-CAG-CGG-2UXB-1.pdb	CAG&CGG	(.(&).)	1x1
TWOWAY-1-1-CAG-CGG-2UXC-1.pdb	CAG&CGG	(.(&).)	1x1
TWOWAY-1-1-CAG-CGG-2UXD-1.pdb	CAG&CGG	(.(&).)	1x1
TWOWAY-1-1-CAG-CGG-2VQE-1.pdb	CAG&CGG	(.(&).)	1x1
TWOWAY-1-1-CAG-CGG-2VQF-1.pdb	CAG&CGG	(.(&).)	1x1
TWOWAY-1-1-CAG-CGG-2ZM6-1.pdb	CAG&CGG	(.(&).)	1x1
TWOWAY-1-1-CAG-CGG-3T1H-1.pdb	CAG&CGG	(.(&).)	1x1
TWOWAY-1-1-CAG-CGG-3T1Y-1.pdb	CAG&CGG	(.(&).)	1x1
TWOWAY-1-1-CAG-CGG-4AQY-1.pdb	CAG&CGG	(.(&).)	1x1
TWOWAY-1-1-CAG-CGG-4B3M-1.pdb	CAG&CGG	(.(&).)	1x1
TWOWAY-1-1-CAG-CGG-4B3R-1.pdb	CAG&CGG	(.(&).)	1x1
TWOWAY-1-1-CAG-CGG-4B3S-1.pdb	CAG&CGG	(.(&).)	1x1
TWOWAY-1-1-CAG-CGG-4B3T-1.pdb	CAG&CGG	(.(&).)	1x1
TWOWAY-1-1-CAG-CGG-4DR2-1.pdb	CAG&CGG	(.(&).)	1x1
TWOWAY-1-1-CAG-CGG-4DR3-1.pdb	CAG&CGG	(.(&).)	1x1
TWOWAY-1-1-CAG-CGG-4DR5-1.pdb	CAG&CGG	(.(&).)	1x1
TWOWAY-1-1-CAG-CGG-4DR6-1.pdb	CAG&CGG	(.(&).)	1x1
TWOWAY-1-1-CAG-CGG-4DUY-1.pdb	CAG&CGG	(.(&).)	1x1
TWOWAY-1-1-CAG-CGG-4DV6-1.pdb	CAG&CGG	(.(&).)	1x1
TWOWAY-1-1-CAG-CGG-4DV7-1.pdb	CAG&CGG	(.(&).)	1x1
TWOWAY-1-1-CAG-CGG-4GKJ-1.pdb	CAG&CGG	(.(&).)	1x1
TWOWAY-1-1-CAG-CGG-4GKK-1.pdb	CAG&CGG	(.(&).)	1x1
TWOWAY-1-1-CAG-CGG-4JI0-1.pdb	CAG&CGG	(.(&).)	1x1
TWOWAY-1-1-CAG-CGG-4JI1-1.pdb	CAG&CGG	(.(&).)	1x1
TWOWAY-1-1-CAG-CGG-4JI3-1.pdb	CAG&CGG	(.(&).)	1x1
TWOWAY-1-1-CAG-CGG-4JI7-1.pdb	CAG&CGG	(.(&).)	1x1
[truncated: 2,453 more rows]
